# Supplementary material for: Screening of global microbiomes implies ecological boundaries impacting the distribution and dissemination of clinically relevant antimicrobial resistance genes
Source: Commun Biol. 2022 Nov 18;5:1217. doi: 10.1038/s42003-022-04187-x (PMC9674584; doi:10.1038/s42003-022-04187-x)
Supplement: Supplementary file 3 — Supplementary Data 1-10 [file 42003_2022_4187_MOESM3_ESM.xlsx]

## Sheet: Supplementary Data 1
Supplementary Data 1. The effects of anthropogenic factors on the distribution of ARGs, evaluated by permutational multivariate analysis of variance with 999 permutations.
	All three types of genes		Mcr		CR		BL/ESBL
	R2	P	R2	P	R2	P	R2	P
GDP	0.06	0.009	0.053	0.631	0.243	0.023	0.081	0.005
Urban ratio (% of the total population of a country was living in urban areas)	0.019	0.931	0.077	0.416	0.146	0.197	0.024	0.849
Total population	0.023	0.809	0.116	0.192	0.153	0.164	0.031	0.574
Education level (school enrollment, primary (% gross))	0.061	0.015	0.241	0.074	0.168	0.176	0.081	0.007
Agricultural land use (% of land area)	0.033	0.37	0.085	0.366	0.128	0.35	0.041	0.321
Total greenhouse gas emissions	0.043	0.139	0.081	0.37	0.182	0.122	0.068	0.026
Antibiotics use	0.038	0.335	0.057	0.227	0.106	0.032	0.036	0.35

## Sheet: Supplementary Data 2
Supplementary Data 2. Queried resistance genes
Queried genes	INSDC accession of prototype	GenBank protein accession
mcr-1.1	KP347127.1	AKF16168.1/WP_049589868.1
mcr-1.2	KX236309.1	ANR95875.1/WP_065274078.1
mcr-1.3	KU934208.1	ANJ15621.1/WP_077064885.1
mcr-1.4	KY041856.1	APM87143.1/WP_076611062.1
mcr-1.5	KY283125.1	APM84488.1/WP_076611061.1
mcr-1.6	KY352406.1	AQK48217.1/WP_077248208.1
mcr-1.7	KY488488.1	AQQ11622.1/WP_085562392.1
mcr-1.8	KY683842.1	AQY61516.1/WP_085562407.1
mcr-1.9	KY964067.1	ASK38392.2/WP_099982800.1
mcr-1.10	MF176238.1	ASK49940.1/WP_096807442.1
mcr-1.11	KY853650.1	ATM29809.1/WP_099982815.1
mcr-1.12	LC337668.1	BBB21811.1/WP_104009850.1
mcr-1.13	MG384739.1	AVM85874.1
mcr-2.1	LT598652.1	SBV31106.1/WP_065419574.1
mcr-2.2	MF176239.1	ASK49941.1/WP_078254299.1
mcr-3.1	KY924928.1	ASF81896.1/WP_039026394.1
mcr-3.2	NMWW01000143.1	OYN70668.1/WP_094315354.1
mcr-3.3	MF495680.1	ASU10319.1/WP_099982814.1
mcr-3.4	FLXA01000011.1	SBZ31568.1/WP_065804663.1
mcr-3.5	MF489760.1	ASU04896.1/WP_089613755.1
mcr-3.6	MF598076.1	AST36140.1/WP_042649074.1
mcr-3.7	MF598077.1	AST36141.1/WP_099156047.1
mcr-3.8	MF598078.1	AST36143.1/WP_099156048.1
mcr-3.9	MF598080.1	AST36144.1/WP_099156049.1
mcr-3.10	MG214531.1	ATQ63376.1/WP_099982820.1
mcr-3.11	MG489958.1	AUN87920.1/WP_102607465.1
mcr-3.12	MG564491.1	AVZ47168.1
mcr-4.1	MF543359.1	ASR73329.1/WP_099156046.1
mcr-4.2	MG581979.1	AUE22029.1d
mcr-4.3	MG026621.1	AUI38915.1/ WP_011638903.1
mcr-4.4	MG822665.1	AVK94779.1
mcr-4.5	MG822664.1	AVK94778.1
mcr-5.1	KY807921.1	ASK40551.1/WP_053821788.1
mcr-5.2	MG384740.1	AVM85875.1
mcr-6.1	MF176240.1	ASK49942.1/WP_099982813.1
mcr-7.1	MG267386.1	AUR80098.1/WP_104009851.1
mcr-8.1		AXU00196.1
mcr-9.1		AYW01299.1
blaALG11-1	KU167039	KU167039
blaALG6-1	KU167038	KU167038
blaANA-1	NG_057424	NG_057424
blaBJP-1	BA000040	BA000040
blaBlaB-1	AF189298	AF189298
blaBlaB-2	AF126542	AF126542
blaCAR-1	CP007744	CP007744
blaCAU-1	AJ308331	AJ308331
blaCAU-2	AJ315850	AJ315850
blaCfiA-17	AY372695	AY372695
blaCfiA-18	JMZX02000098	JMZX02000098
blaCfiA-19	KT318730	KT318730
blaCfiA-20	KU559624	KU559624
blaCfiA-21	KU206762	KU206762
blaCfiA-22	KT318727	KT318727
blaCfiA-23	KU559623	KU559623
blaCfiA-24	KT989374	KT989374
blaCRD3-1	KU167037	KU167037
blaCRH-1	NZ_JRFR01000016	NZ_JRFR01000016
blaCRH-2	KY773614	KY773614
blaCRH-3	KY773615	KY773615
blaCRP-1	JTGE01000141	JTGE01000141
blaDHT2-1	KU167035	KU167035
blaECV-1	CP003346	CP003346
blaEFM-1	JN558587	JN558587
blaELM-1	JN558589	JN558589
blaESP-2	KU167040	KU167040
blaFEZ-1	Y17896	Y17896
blaFIA-1	NC_020054	NC_020054
blaFIM-1	JX570731	JX570731
blaFPH-1	DS999316	DS999316
blaFRI-2	KX620467	KX620467
blaFRI-3	KY524440	KY524440
blaFRI-4	NG_055267	NG_055267
blaFRI-5	MH208723	MH208723
blaGPC-1	MH211206	MH211206
blaGRD23-1	KU167043	KU167043
blaHMB-1	KU961660	KU961660
blaIMI-8	KP081315	KP081315
blaIND-16	KT235893	KT235893
blaMIM-1	CP009291	CP009291
blaMIM-2	FVZE01000001	FVZE01000001
blaMIM-3	CCBH010000171	CCBH010000171
blaMIM-4	NC_015580	NC_015580
blaMOC-1	KX371616	KX371616
blaMUS-2	KP658209	KP658209
blaMYO-1	NG_059325	NG_059325
blaMYX-1	CP000113	CP000113
blaNmcA	KR057492	KR057492
blaORR-1	NG_059317	NG_059317
blaOXA-542	KY646155	KY646155
blaOXA-575	MG821355	MG821355
blaOXA-641	MH211331	MH211331
blaOXA-642	CP002177	CP002177
blaOXA-649	MH211242	MH211242
blaOXA-651	LBMO01000061	LBMO01000061
blaOXA-652	CP010350	CP010350
blaOXA-654	MH337646	MH337646
blaOXA-657	MH450209	MH450209
blaOXA-663	JCMW02000002	JCMW02000002
blaOXA-D20	KX060563	KX060563
blaOXA-D22	KX060564	KX060564
blaPAD-1	LNTU01000040	LNTU01000040
blaPenA	U85041	U85041
blaPLN-1	JXRA01000085	JXRA01000085
blaPNGM-1	MF445022	MF445022
blaPST-1	NC_018177	NC_018177
blaRM3	KF485393	KF485393
blaSHD-1	CP000302	CP000302
blaSHN-1	CP000302	CP000302
blaSIM-2	KT013203	KT013203
blaSPN79-1	KU167036	KU167036
blaSPS-1	CP002116	CP002116
blaSTA-1	NG_057419	NG_057419
blaTHIN-B	AJ250876	AJ250876
blaTTU-1	CP001614	CP001614
blaVIM-58	MH479908	MH479908
blaVIM-59	MH548439	MH548439
blaVIM-60	LC405957	LC405957
blaZOG-1	FP476056	FP476056
blaAIM-1	AM998375	AM998375
blaBla2	AY453162	AY453162
blaCPS-1	KP109675	KP109675
blaEBR-2	KR131616	KR131616
blaESP-1	KP109681	KP109681
blaGIM-2	KM659858	KM659858
blaIMI-4	KF958750	KF958750
blaIMI-7	KM103296	KM103296
blaMSI-1	KP109676	KP109676
blaMSI-OXA	KP109676	KP109676
blaNmcR	Z21956	Z21956
blaPDC-2	FJ666064	FJ666064
blaPDC-3	FJ666066	FJ666066
blaPDC-4	FJ666067	FJ666067
blaPDC-5	FJ666068	FJ666068
blaPDC-7	FJ666070	FJ666070
blaPDC-8	FJ666071	FJ666071
blaPDC-9	FJ666072	FJ666072
blaRSA-2	MG739504	MG739504
blaSFB-1	AY590119	AY590119
blaSFH-1	AF197943	AF197943
blaSLB-1	AY590118	AY590118
blaSME-4	KF481967	KF481967
blaSME-5	KJ188748	KJ188748
blavarG	AE003852	AE003852
blaGES-24	AB901141	AB901141
blaGES-26	KP096411	KP096411
blaBIC-1	GQ260093	GQ260093
blaBKC-1	KP689347	KP689347
blaBlaB-10	AY348325	AY348325
blaBlaB-11	AY348326	AY348326
blaBlaB-12	EF595958	EF595958
blaBlaB-13	EF595959	EF595959
blaBlaB-14	JN635697	JN635697
blaBlaB-3	AF189299	AF189299
blaBlaB-5	AF189303	AF189303
blaBlaB-7	AF189304	AF189304
blaBlaB-9	AY348324	AY348324
blaCfiA-1	AB087225	AB087225
blaCfiA-10	AB087227	AB087227
blaCfiA-14	FM200789	FM200789
blaCfiA-4	AB087229	AB087229
blaCfiA-8	AB087233	AB087233
blaCfiA-9	AB087234	AB087234
blaEBR-1	AF416700	AF416700
blaFRI-1	KT192551	KT192551
blaGOB-1	AF090141	AF090141
blaGOB-10	AY647247	AY647247
blaGOB-11	AY647248	AY647248
blaGOB-12	AY647249	AY647249
blaGOB-14	AY647252	AY647252
blaGOB-15	AY775547	AY775547
blaGOB-16	AY899331	AY899331
blaGOB-17	AY899332	AY899332
blaGOB-2	AF189296	AF189296
blaGOB-8	AY348327	AY348327
blaGOB-9	AY647246	AY647246
blaIMP-49	KP681694	KP681694
blaIMP-52	LC055762	LC055762
blaIMP-53	HM106457	HM106457
blaIMP-54	KU052795	KU052795
blaIMP-55	KT935306	KT935306
blaIMP-56	KU315553	KU315553
blaIMP-58	KU647281	KU647281
blaIMP-59	KX196782	KX196782
blaIMP-60	LC159227	LC159227
blaIMP-61	KX462700	KX462700
blaIMP-62	KX753224	KX753224
blaIMP-63	KX821663	KX821663
blaIMP-64	KX949735	KX949735
blaIMP-66	LC190726	LC190726
blaIMP-67	MF281100	MF281100
blaIMP-68	MF669572	MF669572
blaJOHN-1	AY028464	AY028464
blaKHM-1	AB364006	AB364006
blaMUS-1	AF441286	AF441286
blaNDM-18	KY503030	KY503030
blaNDM-19	MF370080	MF370080
blaNDM-20	KY654092	KY654092
blaNDM-21	MG183694	MG183694
blaNDM-22	MH243357	MH243357
blaNDM-23	MH450214	MH450214
blaNDM-24	MH450215	MH450215
blaOXA-103	APQF01000011	APQF01000011
blaOXA-122	EU255291	EU255291
blaOXA-123	EU255292	EU255292
blaOXA-124	EU255293	EU255293
blaOXA-125	EU255294	EU255294
blaOXA-126	EU255295	EU255295
blaOXA-127	EU255296	EU255296
blaOXA-151	CP009553	CP009553
blaOXA-152	KP771980	KP771980
blaOXA-153	KP771981	KP771981
blaOXA-154	KP771982	KP771982
blaOXA-155	KP771983	KP771983
blaOXA-156	KP771984	KP771984
blaOXA-157	KP771985	KP771985
blaOXA-158	KP771986	KP771986
blaOXA-159	KP771987	KP771987
blaOXA-23	AY795964	AY795964
blaOXA-259	KF057028	KF057028
blaOXA-260	APOR01000009	APOR01000009
blaOXA-261	APQV01000009	APQV01000009
blaOXA-262	APRA01000005	APRA01000005
blaOXA-263	APQY01000006	APQY01000006
blaOXA-264	APQQ01000012	APQQ01000012
blaOXA-265	APQR01000003	APQR01000003
blaOXA-266	APPO01000008	APPO01000008
blaOXA-267	APQH01000006	APQH01000006
blaOXA-268	APOE01000008	APOE01000008
blaOXA-269	APQJ01000007	APQJ01000007
blaOXA-270	APQM01000006	APQM01000006
blaOXA-271	APQO01000006	APQO01000006
blaOXA-272	LSAL01000001	LSAL01000001
blaOXA-273	APQN01000012	APQN01000012
blaOXA-276	APPI01000013	APPI01000013
blaOXA-277	APPQ01000011	APPQ01000011
blaOXA-279	APOM01000058	APOM01000058
blaOXA-280	APPZ01000001	APPZ01000001
blaOXA-281	APON01000041	APON01000041
blaOXA-282	APQS01000019	APQS01000019
blaOXA-283	AYHO01000005	AYHO01000005
blaOXA-284	APRU01000004	APRU01000004
blaOXA-285	APRY01000059	APRY01000059
blaOXA-300	APPK01000054	APPK01000054
blaOXA-301	APQG01000050	APQG01000050
blaOXA-304	APSC01000007	APSC01000007
blaOXA-305	APPF01000021	APPF01000021
blaOXA-336	KF048907	KF048907
blaOXA-337	KF048908	KF048908
blaOXA-339	KF048911	KF048911
blaOXA-340	KF048912	KF048912
blaOXA-341	KF048913	KF048913
blaOXA-342	KF048915	KF048915
blaOXA-343	KF048916	KF048916
blaOXA-344	KF048917	KF048917
blaOXA-345	KF048918	KF048918
blaOXA-346	KF048919	KF048919
blaOXA-365	KF885217	KF885217
blaOXA-372	KJ746496	KJ746496
blaOXA-373	HG931732	HG931732
blaOXA-400	KJ780078	KJ780078
blaOXA-401	KJ780076	KJ780076
blaOXA-402	JX865391	JX865391
blaOXA-403	KJ920337	KJ920337
blaOXA-404	KJ920338	KJ920338
blaOXA-406	KJ584915	KJ584915
blaOXA-407	KJ584916	KJ584916
blaOXA-408	KJ584917	KJ584917
blaOXA-409	KJ584918	KJ584918
blaOXA-411	KJ584920	KJ584920
blaOXA-412	KJ584921	KJ584921
blaOXA-413	KJ584922	KJ584922
blaOXA-414	KJ584914	KJ584914
blaOXA-417	KM220587	KM220587
blaOXA-429	KM979376	KM979376
blaOXA-430	KM979377	KM979377
blaOXA-431	KM979378	KM979378
blaOXA-432	KM979379	KM979379
blaOXA-433	KM979380	KM979380
blaOXA-437	KP410856	KP410856
blaOXA-440	KP727574	KP727574
blaOXA-441	JX865394	JX865394
blaOXA-442	KP844571	KP844571
blaOXA-444	CP010800	CP010800
blaOXA-480	KR872296	KR872296
blaOXA-482	KP264124	KP264124
blaOXA-483	KP264125	KP264125
blaOXA-496	KT200608	KT200608
blaOXA-497	LKJZ01000136	LKJZ01000136
blaOXA-499	KT964029	KT964029
blaOXA-500	JMNQ01000002	JMNQ01000002
blaOXA-501	KU167110	KU167110
blaOXA-502	KU167111	KU167111
blaOXA-503	KU167109	KU167109
blaOXA-506	KU571454	KU571454
blaOXA-507	KU551305	KU551305
blaOXA-508	KU596972	KU596972
blaOXA-509	KU692025	KU692025
blaOXA-510	JX865393	JX865393
blaOXA-511	KU710720	KU710720
blaOXA-512	KU726870	KU726870
blaOXA-514	KU866382	KU866382
blaOXA-515	KU866383	KU866383
blaOXA-516	KU871391	KU871391
blaOXA-517	KU878974	KU878974
blaOXA-521	KX462701	KX462701
blaOXA-522	KX599408	KX599408
blaOXA-523	KX599401	KX599401
blaOXA-524	KX599402	KX599402
blaOXA-525	KX599406	KX599406
blaOXA-526	KX599409	KX599409
blaOXA-527	KX599404	KX599404
blaOXA-528	KX599407	KX599407
blaOXA-529	KX599405	KX599405
blaOXA-530	KX599398	KX599398
blaOXA-531	KX599400	KX599400
blaOXA-532	KX609247	KX609247
blaOXA-533	KX668472	KX668472
blaOXA-536	KX859240	KX859240
blaOXA-537	KX360747	KX360747
blaOXA-545	KY674541	KY674541
blaOXA-554	KY126221	KY126221
blaOXA-555	KY126224	KY126224
blaOXA-556	KY126231	KY126231
blaOXA-557	KY126232	KY126232
blaOXA-558	KY126234	KY126234
blaOXA-559	KY126237	KY126237
blaOXA-560	KY126238	KY126238
blaOXA-561	KY126240	KY126240
blaOXA-562	KY126241	KY126241
blaOXA-563	KY767021	KY767021
blaOXA-564	KY767022	KY767022
blaOXA-565	KY883665	KY883665
blaOXA-666	AY066004	AY066004
blaSFC-1	AY354402	AY354402
blaSIM-1	JF731030	JF731030
blaSMB-1	AB636283	AB636283
blaVIM-44	KP681696	KP681696
blaVIM-45	KP681695	KP681695
blaVIM-46	KP749829	KP749829
blaVIM-47	KT954134	KT954134
blaVIM-48	KY362199	KY362199
blaVIM-49	KU663374	KU663374
blaVIM-50	KU663375	KU663375
blaVIM-51	KU746270	KU746270
blaVIM-52	KX349731	KX349731
blaVIM-54	KY508061	KY508061
blaVIM-56	MG834535	MG834535
blaVIM-57	MH450217	MH450217
blaGES-7	HM453325	HM453325
blaCEPH-A3	AY112998	AY112998
blacphA4	AY227050	AY227050
blacphA5	AY227051	AY227051
blacphA6	AY227052	AY227052
blacphA7	X57102	X57102
blacphA8	AY261375	AY261375
blaGOB-18	DQ004496	DQ004496
blaIMI-1	U50278	U50278
blaIMI-2	DQ173429	DQ173429
blaIMI-3	GU015024	GU015024
blaimiH	AJ548797	AJ548797
blaimiS	Y10415	Y10415
blaIMP-11	AB074436	AB074436
blaIMP-12	AJ420864	AJ420864
blaIMP-13	AJ550807	AJ550807
blaIMP-14	AY553332	AY553332
blaIMP-15	AY553333	AY553333
blaIMP-16	AJ584652	AJ584652
blaIMP-19	EF118171	EF118171
blaIMP-2	AJ243491	AJ243491
blaIMP-20	AB196988	AB196988
blaIMP-21	AB204557	AB204557
blaIMP-22	DQ361087	DQ361087
blaIMP-24	EF192154	EF192154
blaIMP-25	EU541448	EU541448
blaIMP-26	GU045307	GU045307
blaIMP-27	JF894248	JF894248
blaIMP-28	JQ407409	JQ407409
blaIMP-3	AB010417	AB010417
blaIMP-31	KF148593	KF148593
blaIMP-32	JQ002629	JQ002629
blaIMP-33	JN848782	JN848782
blaIMP-34	AB715422	AB715422
blaIMP-35	JF816544	JF816544
blaIMP-37	JX131372	JX131372
blaIMP-38	HQ875573	HQ875573
blaIMP-4	AF244145	AF244145
blaIMP-40	AB753457	AB753457
blaIMP-41	AB753458	AB753458
blaIMP-42	AB753456	AB753456
blaIMP-43	AB777500	AB777500
blaIMP-44	AB777501	AB777501
blaIMP-48	KM087857	KM087857
blaIMP-51	LC031883	LC031883
blaIMP-7	AF318077	AF318077
blaIND-1	AF099139	AF099139
blaIND-10	GU206353	GU206353
blaIND-11	HM245379	HM245379
blaIND-12	HM245380	HM245380
blaIND-14	HM367709	HM367709
blaIND-15	AB563173	AB563173
blaIND-2	AF219127	AF219127
blaIND-2a	AF219130	AF219130
blaIND-3	AF219131	AF219131
blaIND-4	AF219135	AF219135
blaIND-5	AY504627	AY504627
blaIND-6	AM087455	AM087455
blaIND-7	AB529520	AB529520
blaIND-8	GU186044	GU186044
blaIND-9	GU186045	GU186045
blaKPC-1	AY034847	AY034847
blaKPC-10	GQ140348	GQ140348
blaKPC-11	HM066995	HM066995
blaKPC-13	HQ342889	HQ342889
blaKPC-14	JX524191	JX524191
blaKPC-15	KC433553	KC433553
blaKPC-16	KC465199	KC465199
blaKPC-17	KC465200	KC465200
blaKPC-19	KJ775801	KJ775801
blaKPC-22	KM379100	KM379100
blaKPC-5	EU400222	EU400222
blaKPC-6	EU555534	EU555534
blaKPC-7	EU729727	EU729727
blaKPC-8	FJ234412	FJ234412
blaKPC-9	FJ624872	FJ624872
blaNDM-1	FN396876	FN396876
blaNDM-10	KF361506	KF361506
blaNDM-12	AB926431	AB926431
blaNDM-13	LC012596	LC012596
blaNDM-14	KM210086	KM210086
blaNDM-17	KX812714	KX812714
blaNDM-2	JF703135	JF703135
blaNDM-3	JQ734687	JQ734687
blaNDM-4	JQ348841	JQ348841
blaNDM-5	JN104597	JN104597
blaNDM-6	JN967644	JN967644
blaNDM-7	JX262694	JX262694
blaNDM-8	AB744718	AB744718
blaNDM-9	KC999080	KC999080
blaOXA-100	AM231720	AM231720
blaOXA-104	EF581285	EF581285
blaOXA-106	EF650032	EF650032
blaOXA-108	EF650034	EF650034
blaOXA-109	EF650035	EF650035
blaOXA-110	EF650036	EF650036
blaOXA-111	EF650037	EF650037
blaOXA-112	EF650038	EF650038
blaOXA-113	EF653400	EF653400
blaOXA-115	EU029998	EU029998
blaOXA-116	EU220744	EU220744
blaOXA-128	EU375515	EU375515
blaOXA-130	EU547445	EU547445
blaOXA-131	EU547446	EU547446
blaOXA-132	EU547447	EU547447
blaOXA-133	EU571228	EU571228
blaOXA-134	HQ122933	HQ122933
blaOXA-138	EU670845	EU670845
blaOXA-139	AM991978	AM991978
blaOXA-143	GQ861437	GQ861437
blaOXA-143	GQ861437	GQ861437
blaOXA-144	FJ872530	FJ872530
blaOXA-146	FJ194494	FJ194494
blaOXA-148	GQ853679	GQ853679
blaOXA-149	GQ853680	GQ853680
blaOXA-150	GQ853681	GQ853681
blaOXA-160	GU199038	GU199038
blaOXA-163	HQ700343	HQ700343
blaOXA-164	GU831575	GU831575
blaOXA-165	HM488986	HM488986
blaOXA-166	HM488987	HM488987
blaOXA-167	HM488988	HM488988
blaOXA-168	HM488989	HM488989
blaOXA-169	HM488990	HM488990
blaOXA-170	HM488991	HM488991
blaOXA-171	HM488992	HM488992
blaOXA-172	HM113558	HM113558
blaOXA-173	HM113559	HM113559
blaOXA-174	HM113560	HM113560
blaOXA-175	HM113561	HM113561
blaOXA-176	HM113562	HM113562
blaOXA-177	HM113563	HM113563
blaOXA-178	HM113564	HM113564
blaOXA-179	HM570035	HM570035
blaOXA-180	HM570036	HM570036
blaOXA-182	HM640278	HM640278
blaOXA-182	HM640278	HM640278
blaOXA-194	HQ425492	HQ425492
blaOXA-195	HQ425493	HQ425493
blaOXA-196	HQ425494	HQ425494
blaOXA-197	HQ425495	HQ425495
blaOXA-199	JN704570	JN704570
blaOXA-200	HQ734811	HQ734811
blaOXA-201	HQ734812	HQ734812
blaOXA-202	HQ734813	HQ734813
blaOXA-203	HQ998857	HQ998857
blaOXA-206	AB634250	AB634250
blaOXA-211	JN861779	JN861779
blaOXA-212	JN861780	JN861780
blaOXA-213	JN861781	JN861781
blaOXA-214	JN861782	JN861782
blaOXA-215	JN861783	JN861783
blaOXA-216	FR865168	FR865168
blaOXA-217	JN603240	JN603240
blaOXA-219	JN215211	JN215211
blaOXA-223	JN248564	JN248564
blaOXA-225	JN638887	JN638887
blaOXA-228	JQ422053	JQ422053
blaOXA-229	JQ422052	JQ422052
blaOXA-230	JQ422054	JQ422054
blaOXA-231	JQ326200	JQ326200
blaOXA-232	JX423831	JX423831
blaOXA-233	KJ657570	KJ657570
blaOXA-235	JQ820240	JQ820240
blaOXA-236	JQ820242	JQ820242
blaOXA-237	JQ820241	JQ820241
blaOXA-239	JQ837239	JQ837239
blaOXA-241	JX025021	JX025021
blaOXA-242	JX025022	JX025022
blaOXA-245	JX438001	JX438001
blaOXA-247	JX893517	JX893517
blaOXA-248	HE963769	HE963769
blaOXA-249	HE963770	HE963770
blaOXA-25	AF201826	AF201826
blaOXA-250	HE963771	HE963771
blaOXA-253	KC479324	KC479324
blaOXA-254	AB781687	AB781687
blaOXA-255	KC479325	KC479325
blaOXA-257	KC567681	KC567681
blaOXA-26	AF201827	AF201827
blaOXA-278	KC771279	KC771279
blaOXA-278	KC771279	KC771279
blaOXA-309	HF947514	HF947514
blaOXA-309	HF947514	HF947514
blaOXA-312	KF057029	KF057029
blaOXA-313	KF057030	KF057030
blaOXA-314	KF057031	KF057031
blaOXA-315	KF057032	KF057032
blaOXA-316	KF057033	KF057033
blaOXA-317	KF057034	KF057034
blaOXA-322	KF203096	KF203096
blaOXA-323	KF203097	KF203097
blaOXA-324	KF203098	KF203098
blaOXA-325	KF203099	KF203099
blaOXA-326	KF203100	KF203100
blaOXA-327	KF203101	KF203101
blaOXA-328	KF203102	KF203102
blaOXA-329	KF203103	KF203103
blaOXA-330	KF203104	KF203104
blaOXA-331	KF203105	KF203105
blaOXA-332	KF203106	KF203106
blaOXA-333	KF203107	KF203107
blaOXA-334	KF203108	KF203108
blaOXA-335	KF203109	KF203109
blaOXA-338	KF048909	KF048909
blaOXA-348	KF297577	KF297577
blaOXA-349	KF297578	KF297578
blaOXA-350	KF297579	KF297579
blaOXA-351	KF297580	KF297580
blaOXA-352	KF297581	KF297581
blaOXA-353	KF297582	KF297582
blaOXA-354	KF297583	KF297583
blaOXA-355	KF297584	KF297584
blaOXA-356	KF297585	KF297585
blaOXA-357	KF421160	KF421160
blaOXA-358	KF421161	KF421161
blaOXA-359	KF421162	KF421162
blaOXA-360	KF421163	KF421163
blaOXA-361	KF460531	KF460531
blaOXA-362	KF460532	KF460532
blaOXA-363	KF460533	KF460533
blaOXA-366	KP050485	KP050485
blaOXA-371	AB871653	AB871653
blaOXA-374	KF986255	KF986255
blaOXA-375	KF986256	KF986256
blaOXA-376	KF986257	KF986257
blaOXA-377	KF986258	KF986258
blaOXA-378	KF986259	KF986259
blaOXA-379	KF986260	KF986260
blaOXA-380	KF986261	KF986261
blaOXA-381	KJ135344	KJ135344
blaOXA-382	KJ135345	KJ135345
blaOXA-383	KF986262	KF986262
blaOXA-384	KF986263	KF986263
blaOXA-385	KF986253	KF986253
blaOXA-386	KF986254	KF986254
blaOXA-387	KJ173478	KJ173478
blaOXA-388	KJ135343	KJ135343
blaOXA-389	KJ135346	KJ135346
blaOXA-390	KJ135342	KJ135342
blaOXA-391	KJ427797	KJ427797
blaOXA-397	KM087865	KM087865
blaOXA-398	KM087842	KM087842
blaOXA-418	KJ997966	KJ997966
blaOXA-420	AB983359	AB983359
blaOXA-421	KM401566	KM401566
blaOXA-422	KM433671	KM433671
blaOXA-423	KM433672	KM433672
blaOXA-424	KM588352	KM588352
blaOXA-425	KM588353	KM588353
blaOXA-426	KM588354	KM588354
blaOXA-435	KP144324	KP144324
blaOXA-48	AY236073	AY236073
blaOXA-49	AY288523	AY288523
blaOXA-535	KX828709	KX828709
blaOXA-54	AY500137	AY500137
blaOXA-55	AY343493	AY343493
blaOXA-60	AF525303	AF525303
blaOXA-62	AY423074	AY423074
blaOXA-64	AY750907	AY750907
blaOXA-65	AY750908	AY750908
blaOXA-67	DQ491200	DQ491200
blaOXA-68	AY750910	AY750910
blaOXA-70	AY750912	AY750912
blaOXA-71	AY750913	AY750913
blaOXA-73	AY762325	AY762325
blaOXA-76	AY949203	AY949203
blaOXA-77	AY949202	AY949202
blaOXA-78	AY862132	AY862132
blaOXA-79	EU019534	EU019534
blaOXA-80	EU019535	EU019535
blaOXA-83	DQ309277	DQ309277
blaOXA-84	DQ309276	DQ309276
blaOXA-86	DQ149247	DQ149247
blaOXA-87	DQ348075	DQ348075
blaOXA-88	DQ392963	DQ392963
blaOXA-89	DQ445683	DQ445683
blaOXA-91	DQ519086	DQ519086
blaOXA-92	DQ335566	DQ335566
blaOXA-93	DQ519087	DQ519087
blaOXA-94	DQ519088	DQ519088
blaOXA-95	DQ519089	DQ519089
blaOXA-96	DQ519090	DQ519090
blaOXA-97	EF102240	EF102240
blaOXA-99	DQ888718	DQ888718
blaPDC-10	FJ666073	FJ666073
blaPDC-1	FJ666065	FJ666065
blaPEDO-1	KP109677	KP109677
blaPEDO-2	KP109678	KP109678
blaPEDO-3	KP109679	KP109679
blaSHV-38	AY079099	AY079099
blaSME-1	Z28968	Z28968
blaSME-2	AF275256	AF275256
blaSME-3	AY584237	AY584237
blaSPG-1	KP109680	KP109680
blaVCC-1	KT818596	KT818596
blaVIM-1	AF317511	AF317511
blaVIM-10	AY524989	AY524989
blaVIM-11	AY605049	AY605049
blaVIM-12	DQ143913	DQ143913
blaVIM-13	DQ365886	DQ365886
blaVIM-15	EU419745	EU419745
blaVIM-16	EU419746	EU419746
blaVIM-17	EU118148	EU118148
blaVIM-18	AM778091	AM778091
blaVIM-20	GQ414736	GQ414736
blaVIM-23	GQ242167	GQ242167
blaVIM-24	HM855205	HM855205
blaVIM-25	HM750249	HM750249
blaVIM-26	FR748153	FR748153
blaVIM-27	HQ858608	HQ858608
blaVIM-28	JF900599	JF900599
blaVIM-29	JX311308	JX311308
blaVIM-3	AF300454	AF300454
blaVIM-30	JN129451	JN129451
blaVIM-31	JN982330	JN982330
blaVIM-32	JN676230	JN676230
blaVIM-33	JX258134	JX258134
blaVIM-34	JX013656	JX013656
blaVIM-35	JX982634	JX982634
blaVIM-36	JX982635	JX982635
blaVIM-37	JX982636	JX982636
blaVIM-38	KC469971	KC469971
blaVIM-39	KF131539	KF131539
blaVIM-42	KP071470	KP071470
blaVIM-43	KP096412	KP096412
blaVIM-6	AY165025	AY165025
blaVIM-7	AJ536835	AJ536835
blaVIM-8	AY524987	AY524987
blaVIM-9	AY524988	AY524988
blaGES-2	AF326355	AF326355
blaGES-3	AB113580	AB113580
blaGES-6	AY494718	AY494718
blaGES-8	AF329699	AF329699
blaGES-9	AY920928	AY920928
blaGES-10	FJ820124	FJ820124
blaGES-11	FJ854362	FJ854362
blaGES-12	FN554543	FN554543
blaGES-13	GU169702	GU169702
blaGES-14	GU207844	GU207844
blaGES-15	GU208678	GU208678
blaGES-16	HM173356	HM173356
blaGES-17	HQ874631	HQ874631
blaGES-18	JQ028729	JQ028729
blaGES-19	JN596280	JN596280
blaGES-20	JN596280	JN596280
blaGES-21	JQ772478	JQ772478
blaGES-22	JX023441	JX023441
blaGES-23	KF179354	KF179354
blaCGB-1	AF339734	EF672680
blaIMP-18	JN596991	AY780674
blaIMP-6	AB040994	AB753460
blaIMP-9	AY033653	FJ655384
blaOXA-121	KF057027	EU255290
blaOXA-208	FR853176	KF305665
blaOXA-72	EF534256	AY739646
blaOXA-82	EU019536	DQ987479
blaOXA-98	AM279652	EU255288
blaGES-1	AF156486	HQ170511
blaGES-5	AY494717	DQ236171
blaDIM-1	KC004136	GU323019
blaGOB-13	AY647250	AY647251
blaKPC-2	LDDY01000008	AY034847
blaOXA-102	NZ_LWGP01000001	LWGP01000001
blaOXA-234	NG_050607	NG050607
blaOXA-24	AY082394	AJ239129
blaTUS-1	AGZJ01000034	AF441287
blaCMY-10	AF357597	AF381615
blacphA2	U60294	AHU60294
blaGIM-1	AJ620678	JF414726
blaIMP-1	AJ223604	EF027105
blaIMP-10	AB074433	AB074435
blaIMP-29	JQ041634	HQ438058
blaIMP-30	DQ522237	KM589497
blaIMP-45	KJ510410	EU352796
blaIMP-5	AF290912	JF810083
blaIMP-8	AF322577	DQ845788
blaKPC-12	HQ641421	HQ641422
blaKPC-3	AF395881	HM769262
blaOXA-107	EF650033	LAVJ01000082
blaOXA-120	HE963768	EU255289
blaOXA-162	HM015773	GU197550
blaOXA-181	JN205800	CM004561
blaOXA-204	JQ809466	KP027885
blaOXA-207	JQ838185	LLFS01000355
blaOXA-244	JX438000	KP659189
blaOXA-27	AF201828.2	AF201828
blaOXA-51	AJ309734	DQ385606
blaOXA-58	NC_010605	AY665723
blaOXA-58	NC_010605	AY665723
blaOXA-66	EF016356	AY750909
blaOXA-69	NC_010410	AY859527
blaOXA-75	NC_010400	AY859529
blaOXA-90	AM231719	EU547443
blaSPM-1	AJ492820	AY341249
blaTMB-1	NG_050313	FR771847
blaTMB-2	AB758278	AB758277
blaVIM-14	AY635904	FJ445404
blaVIM-19	FJ822963	FJ499397
blaVIM-2	EF614235	AF302086
blaVIM-4	AM087411	EU581706
blaVIM-5	AY144612	DQ023222
blaGES-4	AB116260	AB116723
blaPOM-1	EU315252	GU002295
blaPOM-1	EU315252	GU002295
blaKPC-4	AY700571	FJ473382
blaL1	AJ272109	EF126059
blaOXA-117	EU220745	GQ423625
TLA-1	GU441460	AF148067
BEL-1	KF745070	DQ089809
CMY-2	KJ909290	X91840
CTX-M-104	GU226840	HQ833652
CTX-M-12	JZXT01000050	DQ821704
CTX-M-15	JN788266	AY044436
CTX-M-19	HG000669	AF325134
CTX-M-22	AY954529	AY080894
CTX-M-31	AJ567482	AJ567481
CTX-M-32	KT459669	AJ557142
CTX-M-35	AB176533	AB176534
CTX-M-36	FKBV01000019	AB177384
CTX-M-39	KP975074	AY954516
CTX-M-55	DQ885477	DQ810789
CTX-M-64	GQ300937	AB284167
CTX-M-65	EF394372	EF418608
CTX-M-9	DQ108615	AF174129
CTX-M-90	GQ896553	FJ907381
CTX-M-96	LPQT01000020	AJ704396
GES-1	HM370522	HQ170511
GES-11	FJ538287	FJ854362
GES-12	HM622145	FN554543
PER-1	EF535600	GU944725
PER-2	AM409516	X93314
PER-3	JX128136	AY740681
PER-4	KU133341	EU748544
SHV-100	AM922306	AM941846
SHV-12	AY259163	KF976405
SHV-18	EU684753	AF132290
SHV-98	AM922304	AM941844
SHV-99	AM922305	AM941845
TEM-11	KP870110	AY874537
TEM-121	AY271267	AY307374
TEM-132	AB201267	AY491682
TEM-15	LEDF01000033	AM849805
TEM-207	AF308742	KC818234
TEM-24	FO203354	GQ293500
TEM-3	FKZZ01000044	X64523
VEB-3	GQ926879	AY536519
CTX-M-10	AF255298	AY598759
CTX-M-136	KU760765	KC351754
CTX-M-28	EF545555	AJ549244
OXA-32	HM131430	AF315351
SHV-2a	DQ889460	X98102
SHV-5	EF653399	X55640
SHV-7	AXLK01000004	U20270
TEM-10	ADTP01000014	AF093512
TEM-12	LAAD01000027	M88143
TEM-29	Y17584	DQ269440
TEM-52	JF776874	Y13612
BEL-2	FJ666063	FJ666063
BEL-3	GQ202694	GQ202694
BES-1	AF234999	AF234999
CTX-M-1	DQ915955	DQ915955
CTX-M-100	FR682582	FR682582
CTX-M-101	HQ398214	HQ398214
CTX-M-102	HQ398215	HQ398215
CTX-M-103	HG423149	HG423149
CTX-M-105	HQ833651	HQ833651
CTX-M-110	JF274242	JF274242
CTX-M-111	JF274243	JF274243
CTX-M-112	JF274246	JF274246
CTX-M-113	JF274247	JF274247
CTX-M-114	GQ351346	GQ351346
CTX-M-116	JF966749	JF966749
CTX-M-117	JN227085	JN227085
CTX-M-121	JN790862	JN790862
CTX-M-122	JN790863	JN790863
CTX-M-123	JN790864	JN790864
CTX-M-125	JQ724542	JQ724542
CTX-M-126	AB703103	AB703103
CTX-M-129	JX017364	JX017364
CTX-M-13	AF252623	AF252623
CTX-M-130	JX017365	JX017365
CTX-M-131	JN969893	JN969893
CTX-M-132	JX313020	JX313020
CTX-M-134	JX896165	JX896165
CTX-M-137	KF790923	KF790923
CTX-M-138	KF526119	KF526119
CTX-M-139	KC107824	KC107824
CTX-M-141	KC964871	KC964871
CTX-M-142	KF240809	KF240809
CTX-M-144	KJ020573	KJ020573
CTX-M-147	KF513180	KF513180
CTX-M-148	KJ020574	KJ020574
CTX-M-150	KF769131	KF769131
CTX-M-151	AB916359	AB916359
CTX-M-155	KM211508	KM211508
CTX-M-156	KM211509	KM211509
CTX-M-157	KM211510	KM211510
CTX-M-158	KM211691	KM211691
CTX-M-159	AB976602	AB976602
CTX-M-16	AY029068	AY029068
CTX-M-160	KP050493	KP050493
CTX-M-161	KP128034	KP128034
CTX-M-162	KP681697	KP681697
CTX-M-163	KP681698	KP681698
CTX-M-164	KP727571	KP727571
CTX-M-165	KP727572	KP727572
CTX-M-166	KU978909	KU978909
CTX-M-167	KR537428	KR537428
CTX-M-168	KR537429	KR537429
CTX-M-169	KR779864	KR779864
CTX-M-17	AY033516	AY033516
CTX-M-170	KR822223	KR822223
CTX-M-171	KT277545	KT277545
CTX-M-172	KT251041	KT251041
CTX-M-173	KT997884	KT997884
CTX-M-174	KT997886	KT997886
CTX-M-175	KT997887	KT997887
CTX-M-176	KT997888	KT997888
CTX-M-177	KT997889	KT997889
CTX-M-179	KU705393	KU705393
CTX-M-180	KX056899	KX056899
CTX-M-181	KX056900	KX056900
CTX-M-182	KX056901	KX056901
CTX-M-183	KX263246	KX263246
CTX-M-184	KX263247	KX263247
CTX-M-186	KX446939	KX446939
CTX-M-188	KX676491	KX676491
CTX-M-189	FJ657512	FJ657512
CTX-M-190	KX664469	KX664469
CTX-M-193	KY563766	KY563766
CTX-M-194	KY563767	KY563767
CTX-M-195	KY563768	KY563768
CTX-M-196	KY563769	KY563769
CTX-M-2	AB176535	AB176535
CTX-M-20	AJ416344	AJ416344
CTX-M-21	AJ416346	AJ416346
CTX-M-23	AF488377	AF488377
CTX-M-24	EF374096	EF374096
CTX-M-25	AF518567	AF518567
CTX-M-26	AY157676	AY157676
CTX-M-27	AY156923	AY156923
CTX-M-29	AY267213	AY267213
CTX-M-30	AY292654	AY292654
CTX-M-33	AY238472	AY238472
CTX-M-34	AY515297	AY515297
CTX-M-38	AY822595	AY822595
CTX-M-4	Y14156	Y14156
CTX-M-40	AY750914	AY750914
CTX-M-41	DQ023162	DQ023162
CTX-M-42	DQ061159	DQ061159
CTX-M-43	DQ102702	DQ102702
CTX-M-44	D37830	D37830
CTX-M-46	AY847147	AY847147
CTX-M-47	AY847143	AY847143
CTX-M-48	AY847144	AY847144
CTX-M-49	AY847145	AY847145
CTX-M-50	AY847146	AY847146
CTX-M-51	DQ211987	DQ211987
CTX-M-52	DQ223685	DQ223685
CTX-M-53	DQ268764	DQ268764
CTX-M-54	DQ303459	DQ303459
CTX-M-56	EF374097	EF374097
CTX-M-58	EF210159	EF210159
CTX-M-59	DQ408762	DQ408762
CTX-M-6	AJ005044	AJ005044
CTX-M-60	AM411407	AM411407
CTX-M-61	EF219142	EF219142
CTX-M-62	EF219134	EF219134
CTX-M-63	AB205197	AB205197
CTX-M-66	EF576988	EF576988
CTX-M-67	EF581888	EF581888
CTX-M-68	EU177100	EU177100
CTX-M-69	EU402393	EU402393
CTX-M-7	AJ005045	AJ005045
CTX-M-71	FJ815436	FJ815436
CTX-M-72	AY847148	AY847148
CTX-M-73	DQ343292	DQ343292
CTX-M-74	GQ149243	GQ149243
CTX-M-75	GQ149244	GQ149244
CTX-M-79	EF426798	EF426798
CTX-M-8	AF189721	AF189721
CTX-M-80	EU202673	EU202673
CTX-M-81	EU136031	EU136031
CTX-M-82	DQ256091	DQ256091
CTX-M-83	FJ214366	FJ214366
CTX-M-84	FJ214367	FJ214367
CTX-M-85	FJ214368	FJ214368
CTX-M-86	FJ214369	FJ214369
CTX-M-87	EU545409	EU545409
CTX-M-88	FJ873739	FJ873739
CTX-M-89	FJ971899	FJ971899
CTX-M-91	GQ870432	GQ870432
CTX-M-92	GU127598	GU127598
CTX-M-93	HQ166709	HQ166709
CTX-M-94	HM167760	HM167760
CTX-M-97	HM776707	HM776707
CTX-M-98	HM755448	HM755448
CTX-M-99	HM803271	HM803271
GES-10	FJ820124	FJ820124
GES-13	GU169702	GU169702
GES-17	HQ874631	HQ874631
GES-19	JN596280	JN596280
GES-22	JX023441	JX023441
GES-23	KF179354	KF179354
GES-3	AB113580	AB113580
GES-7	HM453325	HM453325
GES-8	AF329699	AF329699
GES-9	AY920928	AY920928
OXA-11	Z22590	Z22590
OXA-14	KJ420612	KJ420612
OXA-141	EF552405	EF552405
OXA-142	LC169567	LC169567
OXA-145	FJ790516	FJ790516
OXA-147	FJ848783	FJ848783
OXA-15	U63835	U63835
OXA-161	GQ202693	GQ202693
OXA-163	HQ700343	HQ700343
OXA-17	DQ902344	DQ902344
OXA-18	U85514	U85514
OXA-183	HQ111474	HQ111474
OXA-19	AF043381	AF043381
OXA-210	JF795487	JF795487
OXA-226	FJ617207	FJ617207
OXA-28	AF231133	AF231133
OXA-31	AF294653	AF294653
OXA-34	AF350424	AF350424
OXA-35	AF315786	AF315786
OXA-36	AF300985	AF300985
OXA-45	AJ519683	AJ519683
OXA-53	AY289608	AY289608
PER-5	FJ627180	FJ627180
PER-6	GQ396303	GQ396303
PER-7	HQ713678	HQ713678
PME-1	HQ541434	HQ541434
SHV-102	EU024485	EU024485
SHV-104	EU274581	EU274581
SHV-105	FJ194944	FJ194944
SHV-128	GU932590	GU932590
SHV-129	GU827715	GU827715
SHV-13	AF164577	AF164577
SHV-134	HM559945	HM559945
SHV-15	AJ011428	AJ011428
SHV-16	AF072684	AF072684
SHV-2	AF148851	AF148851
SHV-24	AB023477	AB023477
SHV-27	AF293345	AF293345
SHV-3	KX092356	KX092356
SHV-30	AY661885	AY661885
SHV-31	AY277255	AY277255
SHV-34	AY036620	AY036620
SHV-38	AY079099	AY079099
SHV-40	AF535128	AF535128
SHV-41	AF535129	AF535129
SHV-42	AF535130	AF535130
SHV-45	AF547625	AF547625
SHV-46	AY210887	AY210887
SHV-55	DQ054528	DQ054528
SHV-57	AY223863	AY223863
SHV-64	DQ174304	DQ174304
SHV-66	DQ174306	DQ174306
SHV-70	DQ013287	DQ013287
SHV-8	U92041	U92041
SHV-86	DQ328802	DQ328802
SHV-9	S82452	S82452
TEM-101	AF495873	AF495873
TEM-102	AY040093	AY040093
TEM-106	AY101578	AY101578
TEM-107	AY101764	AY101764
TEM-109	AY628175	AY628175
TEM-112	AY589493	AY589493
TEM-113	AY589494	AY589494
TEM-114	AY589495	AY589495
TEM-115	AF535127	AF535127
TEM-120	AY243512	AY243512
TEM-123	AY327539	AY327539
TEM-124	AY327540	AY327540
TEM-125	AY628176	AY628176
TEM-126	AY628199	AY628199
TEM-129	AJ746225	AJ746225
TEM-130	AJ866988	AJ866988
TEM-131	AY436361	AY436361
TEM-133	AY528425	AY528425
TEM-134	AY574271	AY574271
TEM-136	AY826417	AY826417
TEM-137	AM286274	AM286274
TEM-138	AY853593	AY853593
TEM-139	DQ072853	DQ072853
TEM-143	DQ075245	DQ075245
TEM-144	AM049400	AM049400
TEM-147	DQ279850	DQ279850
TEM-149	DQ369751	DQ369751
TEM-151	DQ834729	DQ834729
TEM-152	DQ834728	DQ834728
TEM-153	KC149518	KC149518
TEM-154	FJ807656	FJ807656
TEM-155	DQ679961	DQ679961
TEM-157	DQ909059	DQ909059
TEM-158	EF534736	EF534736
TEM-16	X65254	X65254
TEM-164	EU274580	EU274580
TEM-167	FJ360884	FJ360884
TEM-169	KP012538	KP012538
TEM-17	Y14574	Y14574
TEM-177	FN652295	FN652295
TEM-178	X97254	X97254
TEM-184	FR848831	FR848831
TEM-187	HM246246	HM246246
TEM-188	JN211012	JN211012
TEM-19	JX042489	JX042489
TEM-197	HQ877606	HQ877606
TEM-20	EU527189	EU527189
TEM-21	Y17582	Y17582
TEM-211	KF513179	KF513179
TEM-22	Y17583	Y17583
TEM-26	LDCJ01000052	LDCJ01000052
TEM-28	U37195	U37195
TEM-4	LK391770	LK391770
TEM-43	U95363	U95363
TEM-47	Y10279	Y10279
TEM-48	Y10280	Y10280
TEM-49	Y10281	Y10281
TEM-53	AF104441	AF104441
TEM-6	X57972	X57972
TEM-60	AF047171	AF047171
TEM-63	AF332513	AF332513
TEM-68	AJ239002	AJ239002
TEM-71	AF203816	AF203816
TEM-72	AF157553	AF157553
TEM-8	X65252	X65252
TEM-85	AJ277414	AJ277414
TEM-86	AJ277415	AJ277415
TEM-87	AF250872	AF250872
TEM-88	AY027590	AY027590
TEM-9	KY271103	KY271103
TEM-91	AB049569	AB049569
TEM-92	AF143804	AF143804
TEM-93	AJ318093	AJ318093
TEM-94	AJ318094	AJ318094
VEB-1	DQ393569	DQ393569
VEB-16	AF324834	AF324834
VEB-2	AY027870	AY027870
VEB-4	EF136375	EF136375
VEB-5	EF420108	EF420108
VEB-6	EU259884	EU259884
VEB-7	FJ825622	FJ825622
VEB-8	JX679208	JX679208
CTX-M-106	HQ913565	HQ913565
CTX-M-107	JF274244	JF274244
CTX-M-108	JF274245	JF274245
CTX-M-109	JF274248	JF274248
CTX-M-11	AY005110	AY005110
CTX-M-45	D89862	D89862
CTX-M-70	GU125704	GU125704
PER-8	AB985401	AB985401
SHV-23	AF117747	AF117747
SHV-6	Y11069	Y11069
TEM-118	AY130285	AY130285
TEM-204	KR703576	KR703576
TEM-42	X98047	X98047
TEM-7	AF527798	AF527798
TEM-75	AY130284	AY130284
TEM-89	AY039040	AY039040
TLA-2	AJ698325	AJ698325
TLA-3	LRJO01000047	LRJO01000047
VEB-10	KM983336	KM983336
VEB-11	KP681692	KP681692
VEB-12	KP681693	KP681693
VEB-13	KR021283	KR021283
VEB-14	KR021284	KR021284
VEB-15	KR021285	KR021285
VEB-9	NG_050333.1	NG_050333.1

## Sheet: Supplementary Data 3
Supplementary Data 3. Public databases and data sources screened in this study.
Names of organizations
European Nucleotide Archive (ENA)
BGI, Metagenomics group, China
King abdulaziz university, Special Infectious Agents Unit, Jeddah, Saudi
The University of British Columbia, Mohn Lab, 2350 Health Sciences Mall
EMBL Heidelberg, Bork group: Shinichi Sunagawa, European Molecular Biology
University of Exeter
The University of Hong Kong
University of Pittsburgh
Aalborg University, Center for Microbial Communities
Max Planck Institute
UL, Centre de recherche en infectiologie, CRI de Universite Laval, 2705
Delhi University
University of Alaska Fairbanks
J. Craig Venter Institute, USA
London's Global University
NTNU, Laboratory center, Medical Faculty, Erling Skjalgssons gate 1., 7004
Medical University of Graz, Interactive Microbiome Research
International Islamic University of Malaysia, Kulliyyah of Engineering
Radboud University
Washington University School of Medicine
Center for Genome Sciences & Systems Biology, Gordon, 4444 Forest Park
Università degli Studi di Milano-Bicocca
Technion - Israel Institute of Technology
Mediterranean Institute for Advanced Studies

## Sheet: Supplementary Data 4
Supplementary Data 4. Information of scaffolds.
Scaffold ID	Query genes	Sample accession	Study accession	Collection date	Collection location	Isolation source	length (bp)
NODE_1720_length_7160_cov_2.646305	mcr-9.1	SAMEA1966253	PRJEB25962	2008_1_1	40.416634 N 3.7037659 W	Human gut	7160
NODE_14263_length_2605_cov_62.806275	mcr-1.1	SAMEA2737752	PRJEB29015	2012_1_1	55.676098 N 12.568337 E	Human gut	2605
NODE_4033_length_10884_cov_97.619355	mcr-1.1	SAMEA2737739	PRJEB29015	2012_1_1	55.676098 N 12.568337 E	Human gut	10884
NODE_23902_length_1672_cov_2.452072	mcr-1.1	SAMEA2737702	PRJEB29015	2012_1_1	55.676098 N 12.568337 E	Human gut	1672
NODE_108_length_8785_cov_18.404811	mcr-9.1	SAMEA5466637	PRJEB22528		37.0902 N 95.7129 W	Human gut	8785
NODE_122_length_6680_cov_16.645887	mcr-9.1	SAMEA5466621	PRJEB22528		37.0902 N 95.7129 W	Human gut	6680
NODE_212_length_20861_cov_123.545564	mcr-9.1	SAMEA5520758	PRJEB26432		37.0902 N 95.7129 W	Human gut	20861
NODE_627_length_6723_cov_120.929431	mcr-9.1	SAMEA5521680	PRJEB26432		37.0902 N 95.7129 W	Human gut	6723
NODE_913_length_6721_cov_5.322246	mcr-9.1	SAMEA5521672	PRJEB26432		37.0902 N 95.7129 W	Human gut	6721
NODE_496_length_5181_cov_8.117751	mcr-9.1	SAMEA5521495	PRJEB26432		37.0902 N 95.7129 W	Human gut	5181
NODE_444_length_6678_cov_10.485581	mcr-9.1	SAMN01779921	PRJEB22528			Human gut	6678
NODE_432_length_6678_cov_11.212592	mcr-9.1	SAMN01779921	PRJEB22528			Human gut	6678
NODE_415_length_6678_cov_10.633852	mcr-9.1	SAMN01779921	PRJEB22528			Human gut	6678
NODE_182_length_2885_cov_34.644170	mcr-9.1	SAMN01041750	PRJEB22528			Human gut	2885
NODE_452_length_2885_cov_19.985512	mcr-9.1	SAMN01041786	PRJEB22528			Human gut	2885
NODE_432_length_2885_cov_19.527208	mcr-9.1	SAMN01041786	PRJEB22528			Human gut	2885
NODE_805_length_2885_cov_3.286926	mcr-9.1	SAMN01906337	PRJEB22528			Human gut	2885
NODE_440_length_2885_cov_20.885159	mcr-9.1	SAMN01041786	PRJEB22528			Human gut	2885
NODE_175_length_2885_cov_34.030389	mcr-9.1	SAMN01041750	PRJEB22528			Human gut	2885
NODE_186_length_2885_cov_35.562544	mcr-9.1	SAMN01041750	PRJEB22528			Human gut	2885
NODE_177_length_2885_cov_34.768198	mcr-9.1	SAMN01041750	PRJEB22528			Human gut	2885
NODE_425_length_4075_cov_5.498010	mcr-9.1	SAMN01906337	PRJEB22528			Human gut	4075
NODE_181_length_2885_cov_35.569258	mcr-9.1	SAMN01041750	PRJEB22528			Human gut	2885
NODE_453_length_2885_cov_21.650530	mcr-9.1	SAMN01041786	PRJEB22528			Human gut	2885
NODE_169_length_2885_cov_38.794346	mcr-9.1	SAMN01041750	PRJEB22528			Human gut	2885
NODE_391_length_2885_cov_21.914841	mcr-9.1	SAMN01041786	PRJEB22528			Human gut	2885
NODE_650_length_6673_cov_10.049864	mcr-9.1	SAMN03025604	PRJEB33701	2013_2_14	38.984653 N 77.09471 W	Human skin	6673
NODE_650_length_6673_cov_9.211544	mcr-9.1	SAMN03025604	PRJEB33701	2013_2_14	38.984653 N 77.09471 W	Human skin	6673
NODE_1577_length_6673_cov_13.617860	mcr-9.1	SAMN03025604	PRJEB33701	2013_2_14	38.984653 N 77.09471 W	Human skin	6673
NODE_1600_length_6673_cov_14.350408	mcr-9.1	SAMN03025604	PRJEB33701	2013_2_14	38.984653 N 77.09471 W	Human skin	6673
NODE_4933_length_11605_cov_20.444675	mcr-9.1	SAMN03018328	PRJEB28704	2013_4_21	28.88 N 105.45 E	Fermentation	11605
NODE_3762_length_2514_cov_137.995120	mcr-9.1	SAMN03653685	PRJEB29790	2013_1_10	32.8094 N 96.8365 W	Human gut	2514
NODE_3733_length_2514_cov_135.566490	mcr-9.1	SAMN03653685	PRJEB29790	2013_1_10	32.8094 N 96.8365 W	Human gut	2514
NODE_422_length_6678_cov_11.492224	mcr-9.1	SAMN01779921	PRJEB22528			Human gut	6678
NODE_24399_length_2787_cov_3.717423	mcr-9.1	SAMN04604782	PRJEB28708	2014_8_29	1.3483 N 103.6831 E	Bioreactor	2787
NODE_827_length_24223_cov_16.205189	mcr-1.1	SAMN00791996	PRJEB30046			Human gut	24223
NODE_768_length_25229_cov_3.557361	mcr-1.1	SAMN00791925	PRJEB30046			Human gut	25229
NODE_247_length_87020_cov_10.325269	mcr-9.1	SAMN05389820	PRJEB29350	2014_2_18	33.9575 S 18.4606 E	Bioreactor	87020
NODE_4525_length_4538_cov_4.741986	mcr-1.1	SAMN06115404	PRJEB26167	2016_4_1	29.35 N 106.33 E	Human gut	4538
NODE_8571_length_2762_cov_127.002607	mcr-1.1	SAMN06115494	PRJEB26167	2014_10_21	29.35 N 106.33 E	Human gut	2762
NODE_4745_length_4240_cov_5.764833	mcr-1.1	SAMN06111993	PRJEB29103	2015_10_1	30.3 N 120.2 E	Human gut	4240
NODE_17049_length_1751_cov_2.935142	mcr-1.1	SAMN06016377	PRJEB26158	2015_4_1	30.3 N 120.2 E	Human gut	1751
NODE_741_length_6678_cov_22.136645	mcr-9.1	SAMN01828286	PRJEB22528			Human gut	6678
NODE_731_length_6678_cov_21.652423	mcr-9.1	SAMN01828286	PRJEB22528			Human gut	6678
NODE_90_length_2885_cov_21.570318	mcr-9.1	SAMN01773320	PRJEB22528			Human gut	2885
NODE_685_length_2764_cov_3.087117	mcr-9.1	SAMN01774270	PRJEB22528			Human gut	2764
NODE_889_length_1949_cov_2.925554	mcr-9.1	SAMN01774270	PRJEB22528			Human gut	1949
NODE_881_length_2009_cov_3.232344	mcr-9.1	SAMN01774270	PRJEB22528			Human gut	2009
NODE_1291_length_6723_cov_11.285284	mcr-9.1	SAMN08375880	PRJEB28905	2017_1_1	39.26 N 76.79 W	Food	6723
NODE_7620_length_2073_cov_2.441383	mcr-9.1	SAMN08375890	PRJEB28905	2017_1_1	39.26 N 76.79 W	Food	2073
NODE_305_length_3887_cov_2.280271	mcr-9.1	SAMN01828358	PRJEB22528			Human gut	3887
NODE_119_length_6676_cov_27.633137	mcr-9.1	SAMN01779978	PRJEB22528			Human gut	6676
NODE_121_length_6680_cov_8.589887	mcr-9.1	SAMN01828349	PRJEB22528			Human gut	6680
NODE_104_length_6676_cov_26.340583	mcr-9.1	SAMN01779978	PRJEB22528			Human gut	6676
NODE_113_length_6676_cov_27.049388	mcr-9.1	SAMN01779978	PRJEB22528			Human gut	6676
NODE_148_length_10746_cov_5.294640	mcr-9.1	SAMN01828358	PRJEB22528			Human gut	10746
NODE_111_length_6676_cov_27.949857	mcr-9.1	SAMN01779978	PRJEB22528			Human gut	6676
NODE_184_length_8784_cov_4.653110	mcr-9.1	SAMN01828358	PRJEB22528			Human gut	8784
NODE_120_length_6680_cov_17.662792	mcr-9.1	SAMN01828349	PRJEB22528			Human gut	6680
NODE_211_length_7499_cov_4.776733	mcr-9.1	SAMN01828358	PRJEB22528			Human gut	7499
NODE_116_length_6680_cov_27.354113	mcr-9.1	SAMN01779978	PRJEB22528			Human gut	6680
NODE_118_length_6676_cov_25.753058	mcr-9.1	SAMN01779978	PRJEB22528			Human gut	6676
NODE_508_length_3738_cov_3.864784	mcr-9.1	SAMN01828358	PRJEB22528			Human gut	3738
NODE_106_length_8785_cov_17.954066	mcr-9.1	SAMN01828349	PRJEB22528			Human gut	8785
NODE_120_length_6680_cov_27.744453	mcr-9.1	SAMN01779978	PRJEB22528			Human gut	6680
NODE_142_length_10745_cov_4.954443	mcr-9.1	SAMN01828358	PRJEB22528			Human gut	10745
NODE_102_length_8785_cov_18.133219	mcr-9.1	SAMN01828349	PRJEB22528			Human gut	8785
NODE_108_length_6679_cov_26.923007	mcr-9.1	SAMN01779978	PRJEB22528			Human gut	6679
NODE_127_length_13003_cov_4.950108	mcr-9.1	SAMN01828358	PRJEB22528			Human gut	13003
NODE_85_length_2885_cov_18.692933	mcr-9.1	SAMN01773320	PRJEB22528			Human gut	2885
NODE_86_length_2885_cov_22.182332	mcr-9.1	SAMN01773320	PRJEB22528			Human gut	2885
NODE_91_length_2885_cov_20.469965	mcr-9.1	SAMN01773320	PRJEB22528			Human gut	2885
NODE_96_length_2885_cov_21.516608	mcr-9.1	SAMN01773320	PRJEB22528			Human gut	2885
ENA_CAAAON010000096_CAAAON010000096.1	mcr-9.1	SAMN01773320	PRJEB22528			Human gut	2885
ENA_CAAASX010000091_CAAASX010000091.1	mcr-9.1	SAMN01773320	PRJEB22528			Human gut	2885
ENA_CAAATB010000086_CAAATB010000086.1	mcr-9.1	SAMN01773320	PRJEB22528			Human gut	2885
ENA_CAAAUP010000182_CAAAUP010000182.1	mcr-9.1	SAMN01041750	PRJEB22528			Human gut	2885
ENA_CAAAVL010000452_CAAAVL010000452.1	mcr-9.1	SAMN01041786	PRJEB22528			Human gut	2885
ENA_CAABIW010000432_CAABIW010000432.1	mcr-9.1	SAMN01041786	PRJEB22528			Human gut	2885
ENA_CAABJG010000805_CAABJG010000805.1	mcr-9.1	SAMN01906337	PRJEB22528			Human gut	2885
ENA_CAABTX010000090_CAABTX010000090.1	mcr-9.1	SAMN01773320	PRJEB22528			Human gut	2885
ENA_CAACIJ010000181_CAACIJ010000181.1	mcr-9.1	SAMN01041750	PRJEB22528			Human gut	2885
ENA_CAACJA010000453_CAACJA010000453.1	mcr-9.1	SAMN01041786	PRJEB22528			Human gut	2885
ENA_CAACJO010000427_CAACJO010000427.1	mcr-9.1	SAMN01041786	PRJEB22528			Human gut	2885
ENA_CAACLN010000438_CAACLN010000438.1	mcr-9.1	SAMN01041786	PRJEB22528			Human gut	2885
ENA_OGCW01000151_OGCW01000151.1	mcr-1.1	SAMEA2582168	PRJEB24529			Human gut	47557
ENA_OGEK01001472_OGEK01001472.1	mcr-1.1	SAMEA2582136	PRJEB24529			Human gut	15667
ENA_OKSH01000255_OKSH01000255.1	mcr-1.1	SAMEA3541596	PRJEB24748			Human gut	56588
ENA_OKQC01001433_OKQC01001433.1	mcr-9.1	SAMN04436767	PRJEB24849	2011_5_5	38.6375 N 90.2651 W	Human gut	2215
ENA_UMIQ01029012_UMIQ01029012.1	mcr-9.1	SAMEA4836129	PRJEB28245			Human gut	3124
NODE_6359_length_7891_cov_26.975753	mcr-4.3	SAMN04604782	PRJEB28708	2014_8_29	1.3483 N 103.6831 E	Bioreactor	7891
NODE_9031_length_5870_cov_18.537747	mcr-4.3	SAMN04604782	PRJEB28708	2014_8_29	1.3483 N 103.6831 E	Bioreactor	5870
ENA_UOPL01012267_UOPL01012267.1	mcr-4.3	SAMN04604782	PRJEB28708			Bioreactor	4725
ENA_OPRK01001419_OPRK01001419.1	mcr-9.1	SAMEA1966253	PRJEB25962			Human gut	8377
NODE_1475_length_4510_cov_14.824018	mcr-8.1	SAMN09464927	PRJEB33795	2016_8_1	37.4335 N 122.1754 W	Human gut	4510
NODE_4650_length_5782_cov_44.857168	mcr-3.6	SAMN07839279	PRJEB26733	2016_2_23	35.152912 N 80.85299 W	Wastewater	5782
NODE_13153_length_3443_cov_3.832054	mcr-3.3	SAMN07839306	PRJEB26733	2016_4_26	35.15712 N 80.84963 W	Wastewater	3443
NODE_13145_length_3641_cov_3.914389	mcr-3.9	SAMN07839327	PRJEB26733	2016_7_28	35.137997 N 80.862595 W	Wastewater	3641
ENA_OVPJ01004271_OVPJ01004271.1	mcr-3.9	SAMN07839257	PRJEB26733	2016_4_5	35.1529 N 80.853 W	Wastewater	4730
ENA_UORI01006600_UORI01006600.1	mcr-3.3	SAMN07190885	PRJEB28724			Wastewater	4225
ENA_OVUJ01003829_OVUJ01003829.1	mcr-3.9	SAMN07839298	PRJEB26733	2016_4_28	35.3354 N 80.6976 W	Wastewater	7368
NODE_7790_length_4272_cov_85.888546	mcr-3.8	SAMN07190885	PRJEB28724	2016_3_17	22.4 N 114.21 E	Wastewater	4272
NODE_4401_length_6095_cov_75.368709	mcr-3.8	SAMN07190885	PRJEB28724	2016_3_17	22.4 N 114.21 E	Wastewater	6095
NODE_6094_length_5162_cov_66.780497	mcr-3.8	SAMN07190885	PRJEB28724	2016_3_17	22.4 N 114.21 E	Wastewater	5162
NODE_7101_length_4866_cov_7.811058	mcr-3.8	SAMN07839304	PRJEB26733	2016_4_26	35.18673 N 80.84516 W	Wastewater	4866
NODE_7632_length_5125_cov_3.327811	mcr-3.8	SAMN07839320	PRJEB26733	2016_7_28	35.33544 N 80.69757 W	Wastewater	5125
ENA_OGVR01000763_OGVR01000763.1	mcr-3.3	SAMN07581526	PRJEB24739	2015_1_1	1.381 N 103.915 E	Freshwater	2787
ENA_OVUC01004207_OVUC01004207.1	mcr-3.8	SAMN07839291	PRJEB26733	2016_4_26	35.1529 N 80.853 W	Wastewater	6199
ENA_UOQS01003701_UOQS01003701.1	mcr-3.8	SAMN07190885	PRJEB28724			Wastewater	6298
ENA_UOQQ01000206_UOQQ01000206.1	mcr-3.8	SAMN07190885	PRJEB28724			Wastewater	22071
ENA_UORM01010147_UORM01010147.1	mcr-3.8	SAMN07190885	PRJEB28724			Wastewater	3801
NODE_9713_length_3553_cov_3.303316	mcr-3.9	SAMN07839305	PRJEB26733	2016_4_28	35.33236 N 80.714836 W	Wastewater	3553
NODE_10268_length_4397_cov_3.722939	mcr-3.9	SAMN07839321	PRJEB26733	2016_7_28	35.33544 N 80.69757 W	Wastewater	4397
ENA_CAAAET010000065_CAAAET010000065.1	blaKPC-2	SAMN07581507	PRJEB30238			Wastewater	30019
ENA_CAAAFB010001066_CAAAFB010001066.1	blaKPC-2	SAMN07581508	PRJEB30238			Wastewater	6762
ENA_OVOI01003450_OVOI01003450.1	blaKPC-2	SAMN07839258	PRJEB26733	2016_5_4	35.1867 N 80.8452 W	Wastewater	6065
ENA_OVPJ01003508_OVPJ01003508.1	blaKPC-2	SAMN07839257	PRJEB26733	2016_5_4	35.1529 N 80.853 W	Wastewater	5320
ENA_OVPL01006884_OVPL01006884.1	blaKPC-2	SAMN07839292	PRJEB26733	2016_4_26	35.1529 N 80.853 W	Wastewater	4031
ENA_OVPN01016546_OVPN01016546.1	blaKPC-2	SAMN07839306	PRJEB26733	2016_4_26	35.1571 N 80.8496 W	Wastewater	2952
ENA_OVPT01007938_OVPT01007938.1	blaKPC-2	SAMN07839278	PRJEB26733	2016_2_23	35.1529 N 80.853 W	Wastewater	4412
ENA_OVQD01006630_OVQD01006630.1	blaKPC-2	SAMN07839275	PRJEB26733	2016_2_23	35.1867 N 80.8452 W	Wastewater	5052
ENA_OVQJ01004953_OVQJ01004953.1	blaKPC-2	SAMN07839312	PRJEB26733	2016_7_26	35.1529 N 80.853 W	Wastewater	6068
ENA_OVQX01010295_OVQX01010295.1	blaKPC-2	SAMN07839290	PRJEB26733	2016_4_26	35.1529 N 80.853 W	Wastewater	3343
ENA_OVSB01013941_OVSB01013941.1	blaKPC-2	SAMN07839315	PRJEB26733	2016_7_26	35.1867 N 80.8452 W	Wastewater	3282
ENA_OVUB01007883_OVUB01007883.1	blaKPC-2	SAMN07839252	PRJEB26733	2016_5_4	35.1529 N 80.853 W	Wastewater	3296
ENA_OVUC01006769_OVUC01006769.1	blaKPC-2	SAMN07839291	PRJEB26733	2016_4_26	35.1529 N 80.853 W	Wastewater	4492
ENA_OVUF01001839_OVUF01001839.1	blaKPC-2	SAMN07839304	PRJEB26733	2016_4_26	35.1867 N 80.8452 W	Wastewater	12210
ENA_CAAAAX010030707_CAAAAX010030707.1	blaOXA-96	SAMN08517345	PRJEB30139			Wastewater	1907
ENA_CAAAEY010013911_CAAAEY010013911.1	blaOXA-96	SAMN07581510	PRJEB30238			Wastewater	1890
ENA_OCVT010007799_OCVT010007799.1	blaOXA-96	SAMEA3991482	PRJEB22521			Wastewater	3959
ENA_OVSK01084049_OVSK01084049.1	blaOXA-96	SAMN07839242	PRJEB26733	2016_3_31	35.138 N 80.8626 W	Wastewater	1024
ENA_CAAACE010086533_CAAACE010086533.1	blaGES-15	SAMN05720202	PRJEB30175			Wastewater	1150
ENA_CAAACG010249763_CAAACG010249763.1	blaGES-15	SAMN05720203	PRJEB30161			Wastewater	1019
ENA_CAAADA010041991_CAAADA010041991.1	blaGES-15	SAMN06216280	PRJEB30196			Wastewater	1946
ENA_CAAAET010027089_CAAAET010027089.1	blaGES-15	SAMN07581507	PRJEB30238			Wastewater	1124
ENA_CAAAEX010040812_CAAAEX010040812.1	blaGES-15	SAMN07581511	PRJEB30238			Wastewater	924
ENA_CAAAEY010043247_CAAAEY010043247.1	blaGES-15	SAMN07581510	PRJEB30238			Wastewater	1024
ENA_CAAAFA010052314_CAAAFA010052314.1	blaGES-15	SAMN07581509	PRJEB30238			Wastewater	924
ENA_CAAAFB010038827_CAAAFB010038827.1	blaGES-15	SAMN07581508	PRJEB30238			Wastewater	1024
ENA_OBLN01027046_OBLN01027046.1	blaGES-2	SAMEA2452533	PRJEB22499			Sediment	1121
ENA_OCVT010027784_OCVT010027784.1	blaGES-15	SAMEA3991482	PRJEB22521			Wastewater	1662
ENA_OVOL01007519_OVOL01007519.1	blaGES-15	SAMN07839279	PRJEB26733	2016_2_23	35.1529 N 80.853 W	Wastewater	4040
ENA_OVOM01040002_OVOM01040002.1	blaGES-15	SAMN07839305	PRJEB26733	2016_4_28	35.3324 N 80.7148 W	Wastewater	1397
ENA_OVOO01067061_OVOO01067061.1	blaGES-15	SAMN07839320	PRJEB26733	2016_7_28	35.3354 N 80.6976 W	Wastewater	1125
ENA_OVOP01010350_OVOP01010350.1	blaGES-15	SAMN07839300	PRJEB26733	2016_4_28	35.3354 N 80.6976 W	Wastewater	2927
ENA_OVPJ01046527_OVPJ01046527.1	blaGES-15	SAMN07839257	PRJEB26733	2016_4_5	35.1529 N 80.853 W	Wastewater	1075
ENA_OVPL01030541_OVPL01030541.1	blaGES-15	SAMN07839292	PRJEB26733	2016_4_26	35.1529 N 80.853 W	Wastewater	1706
ENA_OVPM01066318_OVPM01066318.1	blaGES-15	SAMN07839256	PRJEB26733	2016_3_31	35.3324 N 80.7148 W	Wastewater	971
ENA_OVPN01063234_OVPN01063234.1	blaGES-15	SAMN07839306	PRJEB26733	2016_4_26	35.1571 N 80.8496 W	Wastewater	1195
ENA_OVPO01072434_OVPO01072434.1	blaGES-15	SAMN07839327	PRJEB26733	2016_7_28	35.138 N 80.8626 W	Wastewater	1189
ENA_OVPT01073475_OVPT01073475.1	blaGES-15	SAMN07839278	PRJEB26733	2016_2_23	35.1529 N 80.853 W	Wastewater	1035
ENA_OVQI01028697_OVQI01028697.1	blaGES-15	SAMN07839299	PRJEB26733	2016_4_28	35.138 N 80.8626 W	Wastewater	1577
ENA_OVQJ01040649_OVQJ01040649.1	blaGES-15	SAMN07839312	PRJEB26733	2016_7_26	35.1529 N 80.853 W	Wastewater	1586
ENA_OVQR01072033_OVQR01072033.1	blaGES-15	SAMN07839321	PRJEB26733	2016_7_28	35.3354 N 80.6976 W	Wastewater	1125
ENA_OVQX01002315_OVQX01002315.1	blaGES-15	SAMN07839290	PRJEB26733	2016_4_26	35.1529 N 80.853 W	Wastewater	9119
ENA_OVQY01057791_OVQY01057791.1	blaGES-15	SAMN07839283	PRJEB26733	2016_2_23	35.1571 N 80.8496 W	Wastewater	1184
ENA_OVQZ01061586_OVQZ01061586.1	blaGES-15	SAMN07839314	PRJEB26733	2016_7_26	35.1571 N 80.8496 W	Wastewater	1275
ENA_OVRC01054416_OVRC01054416.1	blaGES-15	SAMN07839244	PRJEB26733	2016_3_31	35.3354 N 80.6976 W	Wastewater	1118
ENA_OVRK01062738_OVRK01062738.1	blaGES-15	SAMN07839276	PRJEB26733	2016_2_25	35.3324 N 80.7148 W	Wastewater	1120
ENA_OVSG01085570_OVSG01085570.1	blaGES-15	SAMN07839316	PRJEB26733	2016_7_28	35.3354 N 80.6976 W	Wastewater	1031
ENA_OVSK01039335_OVSK01039335.1	blaGES-15	SAMN07839242	PRJEB26733	2016_3_31	35.138 N 80.8626 W	Wastewater	1696
ENA_OVUB01044274_OVUB01044274.1	blaGES-15	SAMN07839252	PRJEB26733	2016_4_5	35.1529 N 80.853 W	Wastewater	1072
ENA_OVUC01052149_OVUC01052149.1	blaGES-15	SAMN07839291	PRJEB26733	2016_4_26	35.1529 N 80.853 W	Wastewater	1159
ENA_OVUD01029611_OVUD01029611.1	blaGES-15	SAMN07839266	PRJEB26733	2016_3_31	35.3354 N 80.6976 W	Wastewater	1577
ENA_OVUF01018715_OVUF01018715.1	blaGES-15	SAMN07839304	PRJEB26733	2016_4_26	35.1867 N 80.8452 W	Wastewater	2479
ENA_UOWQ01004587_UOWQ01004587.1	blaOXA-385	SAMN08375880	PRJEB28905			Food	2952
ENA_OOAG01010719_OOAG01010719.1	blaOXA-72	SAMN06348159	PRJEB24527	2015_1_10	30.3 N 120.2 E	Human gut	3671
ENA_OOCB01001716_OOCB01001716.1	blaOXA-72	SAMN06348148	PRJEB24527	2015_1_10	30.3 N 120.2 E	Human gut	28015
ENA_OOCG01014223_OOCG01014223.1	blaOXA-72	SAMN06348165	PRJEB24527	2015_1_10	30.3 N 120.2 E	Human gut	880
ENA_OOCP01042959_OOCP01042959.1	blaOXA-72	SAMN06348164	PRJEB24527	2015_1_10	30.3 N 120.2 E	Human gut	881
ENA_OODU01005244_OODU01005244.1	blaOXA-72	SAMN06348129	PRJEB24527	2015_1_10	30.3 N 120.2 E	Human gut	8246
ENA_OVGM01002983_OVGM01002983.1	blaOXA-72	SAMN06016407	PRJEB26158	2011_3_31	30.3 N 120.2 E	Human gut	10223
ENA_OVGQ01005800_OVGQ01005800.1	blaOXA-72	SAMN06016404	PRJEB26158	2011_3_31	30.3 N 120.2 E	Human gut	7517
ENA_OVJH01001198_OVJH01001198.1	blaOXA-72	SAMN06016408	PRJEB26158	2015_1_4	30.3 N 120.2 E	Human gut	16143
ENA_OVTE01002855_OVTE01002855.1	blaOXA-72	SAMN06016406	PRJEB26158	2011_3_31	30.3 N 120.2 E	Human gut	7667
ENA_OVTJ01006247_OVTJ01006247.1	blaOXA-72	SAMN06016423	PRJEB26158	2011_3_31	30.3 N 120.2 E	Human gut	5692
ENA_CAAAET010035923_CAAAET010035923.1	blaVIM-6	SAMN07581507	PRJEB30238			Freshwater	960
ENA_CAABCL010002417_CAABCL010002417.1	blaOXA-64	SAMN00691409	PRJEB22528			Human gut	2375
ENA_OJXO01000834_OJXO01000834.1	blaOXA-64	SAMN04436634	PRJEB24849	2010_30_1	38.6375 N 90.2651 W	Human gut	3548
ENA_OBCO01000002_OBCO01000002.1	blaOXA-180	SAMN04168690	PRJEB22393			Human gut	942413
ENA_OBCP01000016_OBCP01000016.1	blaOXA-180	SAMN04168690	PRJEB22393			Human gut	555185
ENA_OCLR01000014_OCLR01000014.1	blaOXA-180	SAMN04168690	PRJEB22393			Human gut	437551
ENA_OCLS01000023_OCLS01000023.1	blaOXA-180	SAMN04168690	PRJEB22393			Human gut	367522
ENA_OCLT01000036_OCLT01000036.1	blaOXA-180	SAMN04168690	PRJEB22393			Human gut	367522
ENA_OCLW01000002_OCLW01000002.1	blaOXA-180	SAMN04168690	PRJEB22393			Human gut	942479
ENA_OCRL01000003_OCRL01000003.1	blaOXA-180	SAMN04168690	PRJEB22393			Human gut	942413
ENA_OCRM01000002_OCRM01000002.1	blaOXA-180	SAMN04168690	PRJEB22393			Human gut	942545
ENA_OWOG01000004_OWOG01000004.1	blaOXA-132	SAMEA4031700	PRJEB26908			Human gut	287624
ENA_CAACQB010004197_CAACQB010004197.1	blaOXA-64	SAMN00691409	PRJEB22528			Human gut	1564
ENA_CAAACK010048367_CAAACK010048367.1	blaOXA-233	SAMN05720225	PRJEB30177			Wastewater	1998
ENA_CAAACN010121052_CAAACN010121052.1	blaOXA-233	SAMN05720163	PRJEB30186			Wastewater	975
ENA_OVOI01011591_OVOI01011591.1	blaOXA-233	SAMN07839258	PRJEB26733	2016_4_5	35.1867 N 80.8452 W	Wastewater	2422
ENA_OVOK01003182_OVOK01003182.1	blaOXA-233	SAMN07839277	PRJEB26733	2016_2_25	35.3354 N 80.6976 W	Wastewater	6824
ENA_OVOL01009614_OVOL01009614.1	blaOXA-233	SAMN07839279	PRJEB26733	2016_2_23	35.1529 N 80.853 W	Wastewater	3376
ENA_OVOM01027910_OVOM01027910.1	blaOXA-233	SAMN07839305	PRJEB26733	2016_4_28	35.3324 N 80.7148 W	Wastewater	1762
ENA_OVOO01015281_OVOO01015281.1	blaOXA-233	SAMN07839320	PRJEB26733	2016_7_28	35.3354 N 80.6976 W	Wastewater	3128
ENA_OVOP01002027_OVOP01002027.1	blaOXA-233	SAMN07839300	PRJEB26733	2016_4_28	35.3354 N 80.6976 W	Wastewater	10225
ENA_OVOQ01007851_OVOQ01007851.1	blaOXA-233	SAMN07839251	PRJEB26733	2016_4_5	35.1571 N 80.8496 W	Wastewater	3261
ENA_OVOZ01031590_OVOZ01031590.1	blaOXA-233	SAMN07839301	PRJEB26733	2016_4_28	35.3354 N 80.6976 W	Wastewater	1024
ENA_OVPG01025815_OVPG01025815.1	blaOXA-233	SAMN07839282	PRJEB26733	2016_2_25	35.311 N 80.6838 W	Wastewater	1847
ENA_OVPJ01059345_OVPJ01059345.1	blaOXA-233	SAMN07839257	PRJEB26733	2016_4_5	35.1529 N 80.853 W	Wastewater	926
ENA_OVPL01078714_OVPL01078714.1	blaOXA-233	SAMN07839292	PRJEB26733	2016_4_26	35.1529 N 80.853 W	Wastewater	925
ENA_OVPM01006829_OVPM01006829.1	blaOXA-233	SAMN07839256	PRJEB26733	2016_3_31	35.3324 N 80.7148 W	Wastewater	4332
ENA_OVPN01014011_OVPN01014011.1	blaOXA-233	SAMN07839306	PRJEB26733	2016_4_26	35.1571 N 80.8496 W	Wastewater	3304
ENA_OVPO01125124_OVPO01125124.1	blaOXA-233	SAMN07839327	PRJEB26733	2016_7_28	35.138 N 80.8626 W	Wastewater	825
ENA_OVPT01011828_OVPT01011828.1	blaOXA-233	SAMN07839278	PRJEB26733	2016_2_23	35.1529 N 80.853 W	Wastewater	3407
ENA_OVPZ01027636_OVPZ01027636.1	blaOXA-233	SAMN07839274	PRJEB26733	2016_2_25	35.3354 N 80.6976 W	Wastewater	1065
ENA_OVQA01040440_OVQA01040440.1	blaOXA-233	SAMN07839288	PRJEB26733	2016_2_23	35.1529 N 80.853 W	Wastewater	1025
ENA_OVQD01011707_OVQD01011707.1	blaOXA-233	SAMN07839275	PRJEB26733	2016_2_23	35.1867 N 80.8452 W	Wastewater	3376
ENA_OVQI01006337_OVQI01006337.1	blaOXA-233	SAMN07839299	PRJEB26733	2016_4_28	35.138 N 80.8626 W	Wastewater	3958
ENA_OVQJ01035882_OVQJ01035882.1	blaOXA-233	SAMN07839312	PRJEB26733	2016_7_26	35.1529 N 80.853 W	Wastewater	1731
ENA_OVQR01097336_OVQR01097336.1	blaOXA-233	SAMN07839321	PRJEB26733	2016_7_28	35.3354 N 80.6976 W	Wastewater	916
ENA_OVQV01056147_OVQV01056147.1	blaOXA-233	SAMN07839281	PRJEB26733	2016_2_25	35.3354 N 80.6976 W	Wastewater	923
ENA_OVQX01023190_OVQX01023190.1	blaOXA-233	SAMN07839290	PRJEB26733	2016_4_26	35.1529 N 80.853 W	Wastewater	1934
ENA_OVQY01011116_OVQY01011116.1	blaOXA-233	SAMN07839283	PRJEB26733	2016_2_23	35.1571 N 80.8496 W	Wastewater	3403
ENA_OVRC01001831_OVRC01001831.1	blaOXA-233	SAMN07839244	PRJEB26733	2016_3_31	35.3354 N 80.6976 W	Wastewater	11447
ENA_OVRK01084325_OVRK01084325.1	blaOXA-233	SAMN07839276	PRJEB26733	2016_2_25	35.3324 N 80.7148 W	Wastewater	926
ENA_OVSG01021203_OVSG01021203.1	blaOXA-233	SAMN07839316	PRJEB26733	2016_7_28	35.3354 N 80.6976 W	Wastewater	2653
ENA_OVSK01013787_OVSK01013787.1	blaOXA-233	SAMN07839242	PRJEB26733	2016_3_31	35.138 N 80.8626 W	Wastewater	3407
ENA_OVUA01039031_OVUA01039031.1	blaOXA-233	SAMN07839280	PRJEB26733	2016_2_25	35.3354 N 80.6976 W	Wastewater	1145
ENA_OVUB01022932_OVUB01022932.1	blaOXA-233	SAMN07839252	PRJEB26733	2016_4_5	35.1529 N 80.853 W	Wastewater	1612
ENA_OVUC01008101_OVUC01008101.1	blaOXA-233	SAMN07839291	PRJEB26733	2016_4_26	35.1529 N 80.853 W	Wastewater	3955
ENA_OVUD01071716_OVUD01071716.1	blaOXA-233	SAMN07839266	PRJEB26733	2016_3_31	35.3354 N 80.6976 W	Wastewater	926
ENA_OVUF01033446_OVUF01033446.1	blaOXA-233	SAMN07839304	PRJEB26733	2016_4_26	35.1867 N 80.8452 W	Wastewater	1707
ENA_OVUG01023111_OVUG01023111.1	blaOXA-233	SAMN07839241	PRJEB26733	2016_3_31	35.3354 N 80.6976 W	Wastewater	1676
ENA_OVUH01011575_OVUH01011575.1	blaOXA-233	SAMN07839268	PRJEB26733	2016_2_25	35.3354 N 80.6976 W	Wastewater	2145
ENA_OVUI01051271_OVUI01051271.1	blaOXA-233	SAMN07839303	PRJEB26733	2016_4_28	35.3354 N 80.6976 W	Wastewater	1129
ENA_OVUJ01022520_OVUJ01022520.1	blaOXA-233	SAMN07839298	PRJEB26733	2016_4_28	35.3354 N 80.6976 W	Wastewater	2037
ENA_UOQC01091631_UOQC01091631.1	blaOXA-233	SAMN07551450	PRJEB28722			Wastewater	1076
ENA_UORP01157037_UORP01157037.1	blaOXA-233	SAMN07190888	PRJEB28724			Wastewater	822
ENA_OVLC01024141_OVLC01024141.1	blaIMP-62	SAMEA104210113	PRJEB26702			Freshwater	3171
ENA_CAAAFA010056593_CAAAFA010056593.1	blaOXA-397	SAMN07581509	PRJEB30238			Wastewater	887
ENA_CAAAFB010050987_CAAAFB010050987.1	blaOXA-397	SAMN07581508	PRJEB30238			Wastewater	887
ENA_CAAAFG010038808_CAAAFG010038808.1	blaOXA-397	SAMN07581505	PRJEB30238			Wastewater	887
ENA_OBMA010098367_OBMA010098367.1	blaOXA-397	SAMEA3991484	PRJEB22521			Wastewater	887
ENA_OQUD01040893_OQUD01040893.1	blaOXA-397	SAMN05422188	PRJEB26150	2011_1_10	22.97 S 36.95 W	Wastewater	887
ENA_OVOL01072850_OVOL01072850.1	blaOXA-397	SAMN07839279	PRJEB26733	2016_2_23	35.1529 N 80.853 W	Wastewater	887
ENA_OVOM01081528_OVOM01081528.1	blaOXA-397	SAMN07839305	PRJEB26733	2016_4_28	35.3324 N 80.7148 W	Wastewater	887
ENA_OVPJ01063672_OVPJ01063672.1	blaOXA-397	SAMN07839257	PRJEB26733	2016_4_5	35.1529 N 80.853 W	Wastewater	887
ENA_OVPL01083984_OVPL01083984.1	blaOXA-397	SAMN07839292	PRJEB26733	2016_4_26	35.1529 N 80.853 W	Wastewater	887
ENA_OVPT01015959_OVPT01015959.1	blaOXA-397	SAMN07839278	PRJEB26733	2016_2_23	35.1529 N 80.853 W	Wastewater	2811
ENA_OVQI01074081_OVQI01074081.1	blaOXA-397	SAMN07839299	PRJEB26733	2016_4_28	35.138 N 80.8626 W	Wastewater	887
ENA_OVQX01076882_OVQX01076882.1	blaOXA-397	SAMN07839290	PRJEB26733	2016_4_26	35.1529 N 80.853 W	Wastewater	887
ENA_OVUB01060577_OVUB01060577.1	blaOXA-397	SAMN07839252	PRJEB26733	2016_4_5	35.1529 N 80.853 W	Wastewater	887
ENA_OVUC01078347_OVUC01078347.1	blaOXA-397	SAMN07839291	PRJEB26733	2016_4_26	35.1529 N 80.853 W	Wastewater	887
ENA_UOQS01123449_UOQS01123449.1	blaOXA-397	SAMN07190885	PRJEB28724			Wastewater	887
ENA_UORM01124896_UORM01124896.1	blaOXA-397	SAMN07190885	PRJEB28724			Wastewater	948
ENA_UOSX01118990_UOSX01118990.1	blaOXA-397	SAMN07190885	PRJEB28724			Wastewater	887
ENA_CAACRD010000891_CAACRD010000891.1	blaOXA-100	SAMN01780257	PRJEB22528			Human gut	2229
ENA_OOLA01000038_OOLA01000038.1	blaOXA-366	SAMN03398501	PRJEB25958			Human skin	80696
ENA_OOMG01000649_OOMG01000649.1	blaOXA-366	SAMN03398503	PRJEB25958			Human skin	2786
ENA_OWOC01001946_OWOC01001946.1	blaIMP-4	SAMEA4031703	PRJEB26908			Human gut	2691
NODE_72434_length_1189_cov_6.091711	blaGES-2	SAMN07839327	PRJEB26733	2016_7_28	35.137997 N 80.862595 W	Wastewater	1189
NODE_54416_length_1118_cov_3.779868	blaGES-2	SAMN07839244	PRJEB26733	2016_3_31	35.33544 N 80.69757 W	Wastewater	1118
NODE_39335_length_1696_cov_4.287020	blaGES-2	SAMN07839242	PRJEB26733	2016_3_31	35.137997 N 80.862595 W	Wastewater	1696
NODE_91631_length_1076_cov_5.119491	blaOXA-233	SAMN07551450	PRJEB28722	2016_9_1		Bioreactor	1076
NODE_26691_length_3865_cov_9.229921	blaGES-2	SAMN02445085	PRJEB28899	2011_9_7	27.485973 S 153.1907 E	Bioreactor	3865
NODE_16430_length_3545_cov_7.834957	blaGES-2	SAMN02850040	PRJEB28899	2011_5_27	27.485973 S 153.1907 E	Bioreactor	3545
NODE_153624_length_1460_cov_2.078292	blaGES-2	SAMN03294203	PRJEB29022	2012_3_1	22.3 N 114.1 E	Bioreactor	1460
NODE_86533_length_1150_cov_1.999087	blaGES-2	SAMN05720202	PRJEB30175	2015_5_15	36.29 N 139.38 E	Bioreactor	1150
NODE_48367_length_1998_cov_3.297993	blaOXA-233	SAMN05720225	PRJEB30177	2014_12_17	22.28 N 114.17 E	Bioreactor	1998
NODE_40812_length_924_cov_154.484465	blaGES-2	SAMN07581511	PRJEB30238	2015_5_1	1.41 N 103.73 E	Freshwater	924
NODE_16191_length_2976_cov_4.763095	blaNDM-15	SAMN08517340	PRJEB30139	2015_12_17		Compost	2976
NODE_22508_length_2283_cov_4.535907	blaNDM-15	SAMN08517341	PRJEB30139	2015_12_17		Compost	2283
NODE_2063_length_1518_cov_6.021189	blaNDM-15	SAMN04360044	PRJEB33701	2014_3_28	38.984653 N 77.09471 W	Human skin	1518
NODE_2018_length_1536_cov_6.449021	blaNDM-15	SAMN04360044	PRJEB33701	2014_3_28	38.984653 N 77.09471 W	Human skin	1536
NODE_802_length_3521_cov_7.658973	blaNDM-15	SAMN04360044	PRJEB33701	2014_3_28	38.984653 N 77.09471 W	Human skin	3521
NODE_2748_length_1210_cov_5.142857	blaNDM-15	SAMN04360044	PRJEB33701	2014_3_28	38.984653 N 77.09471 W	Human skin	1210
NODE_240_length_2284_cov_25.556752	blaNDM-15	SAMN04359939	PRJEB33701	2014_3_20	38.984653 N 77.09471 W	Human skin	2284
ENA_ODUN01017725_ODUN01017725.1	blaACI-1	SAMN00035453	PRJEB22283			Human gut	2232
ENA_ODWX01015938_ODWX01015938.1	blaACI-1	SAMN00040903	PRJEB22283			Human gut	2234
ENA_ODXZ01001650_ODXZ01001650.1	blaACI-1	SAMN00077726	PRJEB22283			Human gut	2512
ENA_OASE01001783_OASE01001783.1	blaACI-1	SAMEA3360680	PRJEB22359			Human gut	3154
ENA_OASD01001430_OASD01001430.1	blaACI-1	SAMEA3360668	PRJEB22359			Human gut	3154
ENA_OAWS01000650_OAWS01000650.1	blaACI-1	SAMEA2580173	PRJEB22360			Human gut	3154
ENA_OGRN01000003_OGRN01000003.1	blaACI-1	SAMEA2580096	PRJEB22360			Human gut	3154
ENA_OCLM01003607_OCLM01003607.1	blaACI-1	SAMN04571729	PRJEB22368	2012_9_20	49.5 N 6.2 E	Human gut	2259
ENA_OCSG01007190_OCSG01007190.1	blaACI-1	SAMN04571729	PRJEB22368	2012_9_20	49.5 N 6.2 E	Human gut	2838
ENA_OJML01001416_OJML01001416.1	blaACI-1	SAMEA2452123	PRJEB22498			Human gut	3154
ENA_OJAC01000142_OJAC01000142.1	blaACI-1	SAMN03283256	PRJEB22519	2013_1_1	35.21_N_97.43_W	Human gut	3154
ENA_OIYY01002010_OIYY01002010.1	blaACI-1	SAMN03283287	PRJEB22519	2012_1_1	5.68_S_73.33_W	Human gut	3154
ENA_OIYF01000366_OIYF01000366.1	blaACI-1	SAMN03283248	PRJEB22519	2012_1_1	9.91_S_76.23_W	Human gut	3154
ENA_OJAR01003749_OJAR01003749.1	blaACI-1	SAMN03283242	PRJEB22519	2012_1_1	9.91_S_76.23_W	Human gut	2502
ENA_OIZS01001690_OIZS01001690.1	blaACI-1	SAMN03283240	PRJEB22519	2012_1_1	9.91_S_76.23_W	Human gut	2802
ENA_OIZH01000309_OIZH01000309.1	blaACI-1	SAMN03283237	PRJEB22519	2012_1_1	9.91_S_76.23_W	Human gut	3154
ENA_OLFZ01001839_OLFZ01001839.1	blaACI-1	SAMEA3888895	PRJEB22519			Human gut	3154
ENA_OLGI01001418_OLGI01001418.1	blaACI-1	SAMEA3888915	PRJEB22519			Human gut	3154
ENA_CAABSO010000044_CAABSO010000044.1	blaACI-1	SAMN01780047	PRJEB22528			Human gut	3154
ENA_CAABSR010000914_CAABSR010000914.1	blaACI-1	SAMN01780047	PRJEB22528			Human gut	3154
ENA_CAABSV010000042_CAABSV010000042.1	blaACI-1	SAMN01780047	PRJEB22528			Human gut	3154
ENA_CAABTB010000063_CAABTB010000063.1	blaACI-1	SAMN01780047	PRJEB22528			Human gut	3154
ENA_CAABTD010000022_CAABTD010000022.1	blaACI-1	SAMN01780047	PRJEB22528			Human gut	3154
ENA_CAABTF010000021_CAABTF010000021.1	blaACI-1	SAMN01780047	PRJEB22528			Human gut	3154
ENA_CAABZJ010000074_CAABZJ010000074.1	blaACI-1	SAMN01780047	PRJEB22528			Human gut	3154
ENA_CAACAB010000029_CAACAB010000029.1	blaACI-1	SAMN01780043	PRJEB22528			Human gut	3154
ENA_CAACGM010000032_CAACGM010000032.1	blaACI-1	SAMN01780043	PRJEB22528			Human gut	3154
ENA_CAAAYO010000037_CAAAYO010000037.1	blaACI-1	SAMN01780043	PRJEB22528			Human gut	3154
ENA_CAAAYT010000028_CAAAYT010000028.1	blaACI-1	SAMN01780043	PRJEB22528			Human gut	3154
ENA_CAAAZL010000011_CAAAZL010000011.1	blaACI-1	SAMN01780043	PRJEB22528			Human gut	3154
ENA_CAAAZP010000028_CAAAZP010000028.1	blaACI-1	SAMN01780043	PRJEB22528			Human gut	3154
ENA_CAABAW010000031_CAABAW010000031.1	blaACI-1	SAMN01780043	PRJEB22528			Human gut	3154
ENA_CAACIT010000517_CAACIT010000517.1	blaACI-1	SAMN00699770	PRJEB22528			Human gut	3154
ENA_CAACNM010000487_CAACNM010000487.1	blaACI-1	SAMN00699770	PRJEB22528			Human gut	2275
ENA_CAAATH010000424_CAAATH010000424.1	blaACI-1	SAMN00699770	PRJEB22528			Human gut	3154
ENA_CAABVC010000430_CAABVC010000430.1	blaACI-1	SAMN00696735	PRJEB22528			Human gut	3154
ENA_CAABUK010001209_CAABUK010001209.1	blaACI-1	SAMN00691586	PRJEB22528			Human gut	3099
ENA_CAACEU010001495_CAACEU010001495.1	blaACI-1	SAMN00691586	PRJEB22528			Human gut	2295
ENA_CAABEB010000683_CAABEB010000683.1	blaACI-1	SAMN00691586	PRJEB22528			Human gut	2953
ENA_CAABDV010000677_CAABDV010000677.1	blaACI-1	SAMN00691408	PRJEB22528			Human gut	2255
ENA_CAABVA010002013_CAABVA010002013.1	blaACI-1	SAMN00691400	PRJEB22528			Human gut	2504
ENA_CAACCP010001238_CAACCP010001238.1	blaACI-1	SAMN00691400	PRJEB22528			Human gut	3154
ENA_CAACDR010001403_CAACDR010001403.1	blaACI-1	SAMN00691400	PRJEB22528			Human gut	3154
ENA_OFMF01001715_OFMF01001715.1	blaACI-1	SAMN04209235	PRJEB22552			Human gut	3154
ENA_OOIG01000119_OOIG01000119.1	blaACI-1	SAMN06348188	PRJEB24527	2015_10_1	30.3 N 120.2 E	Human gut	3154
ENA_OOCG01002028_OOCG01002028.1	blaACI-1	SAMN06348165	PRJEB24527	2015_10_1	30.3 N 120.2 E	Human gut	3154
ENA_OGFF01005124_OGFF01005124.1	blaACI-1	SAMEA2581951	PRJEB24529			Human gut	3143
ENA_OKSF01009226_OKSF01009226.1	blaACI-1	SAMEA3541567	PRJEB24748			Human gut	2350
ENA_OKSA01016534_OKSA01016534.1	blaACI-1	SAMEA3541538	PRJEB24748			Human gut	2226
ENA_OGXH01001686_OGXH01001686.1	blaACI-1	SAMEA3541529	PRJEB24748			Human gut	3154
ENA_OHPK01003485_OHPK01003485.1	blaACI-1	SAMEA3879556	PRJEB24766			Human gut	2915
ENA_OHTC01004346_OHTC01004346.1	blaACI-1	SAMEA3879556	PRJEB24766			Human gut	2705
ENA_OHJO01001880_OHJO01001880.1	blaACI-1	SAMEA3879556	PRJEB24766			Human gut	2828
ENA_OHLE01012375_OHLE01012375.1	blaACI-1	SAMEA3879556	PRJEB24766			Human gut	1617
ENA_OIEP01000039_OIEP01000039.1	blaACI-1	SAMN03281009	PRJEB24777			Human gut	2179
ENA_OIEV01000019_OIEV01000019.1	blaACI-1	SAMN03279760	PRJEB24777	2005_9_16		Human gut	2181
ENA_OLNN01000595_OLNN01000595.1	blaACI-1	SAMEA3136652	PRJEB25190			Human gut	3154
ENA_OMCS01005066_OMCS01005066.1	blaACI-1	SAMEA103958153	PRJEB25191			Human gut	2239
ENA_OLYN01002329_OLYN01002329.1	blaACI-1	SAMEA103958153	PRJEB25191			Human gut	3154
ENA_OMBG01002050_OMBG01002050.1	blaACI-1	SAMEA103958153	PRJEB25191			Human gut	3154
ENA_OLXI01009194_OLXI01009194.1	blaACI-1	SAMEA103958148	PRJEB25191			Human gut	2418
ENA_OPWH01003124_OPWH01003124.1	blaACI-1	SAMEA2043049	PRJEB25962	2008_1_1	40.416634_N_3.7037659_W	Human gut	3154
ENA_OPWA01000478_OPWA01000478.1	blaACI-1	SAMEA2042992	PRJEB25962	2008_1_1	40.416634_N_3.7037659_W	Human gut	3154
ENA_OOXB01000106_OOXB01000106.1	blaACI-1	SAMEA2042913	PRJEB25962	2008_1_1	40.416634_N_3.7037659_W	Human gut	3154
ENA_OOZH01005804_OOZH01005804.1	blaACI-1	SAMEA2042841	PRJEB25962	2008_1_1	40.416634_N_3.7037659_W	Human gut	3048
ENA_OOWO01001791_OOWO01001791.1	blaACI-1	SAMEA2042836	PRJEB25962	2008_1_1	40.416634_N_3.7037659_W	Human gut	3154
ENA_OPBM01000298_OPBM01000298.1	blaACI-1	SAMEA2042625	PRJEB25962	2008_1_1	40.416634_N_3.7037659_W	Human gut	3154
ENA_OPDH01009515_OPDH01009515.1	blaACI-1	SAMEA2042519	PRJEB25962	2008_1_1	40.416634_N_3.7037659_W	Human gut	3144
ENA_OPXW01000218_OPXW01000218.1	blaACI-1	SAMEA2042009	PRJEB25962	2008_1_1	40.416634_N_3.7037659_W	Human gut	3154
ENA_OPWM01000099_OPWM01000099.1	blaACI-1	SAMEA2042007	PRJEB25962	2008_1_1	40.416634_N_3.7037659_W	Human gut	3154
ENA_OPMO01001256_OPMO01001256.1	blaACI-1	SAMEA2042607	PRJEB25962	2008_1_1	55.676098_N_12.568337_E	Human gut	3154
ENA_OPKL01000200_OPKL01000200.1	blaACI-1	SAMEA2042204	PRJEB25962	2008_1_1	55.676098_N_12.568337_E	Human gut	3154
ENA_OQJU01000018_OQJU01000018.1	blaACI-1	SAMD00036349	PRJEB26092			Human gut	3154
ENA_OQKE01000169_OQKE01000169.1	blaACI-1	SAMD00036349	PRJEB26092			Human gut	3154
ENA_OVLU01000023_OVLU01000023.1	blaACI-1	SAMN06016414	PRJEB26158	2015_4_1	30.3_N_120.2_E	Human gut	3154
ENA_OVJH01001953_OVJH01001953.1	blaACI-1	SAMN06016408	PRJEB26158	2015_4_1	30.3_N_120.2_E	Human gut	3154
ENA_UEYJ01002301_UEYJ01002301.1	blaACI-1	SAMN06115523	PRJEB26167	2015_9_23	29.35_N_106.33_E	Human gut	3154
ENA_UEQF01007170_UEQF01007170.1	blaACI-1	SAMN06115520	PRJEB26167	2015_8_27	29.35_N_106.33_E	Human gut	3154
ENA_UEPP01000904_UEPP01000904.1	blaACI-1	SAMN06115494	PRJEB26167	2014_10_21	29.35_N_106.33_E	Human gut	3154
ENA_UEPK01003695_UEPK01003695.1	blaACI-1	SAMN06115460	PRJEB26167	2016_4_1	29.35_N_106.33_E	Human gut	2203
ENA_UEQJ01014052_UEQJ01014052.1	blaACI-1	SAMN06115437	PRJEB26167	2015_7_3	29.35_N_106.33_E	Human gut	2662
ENA_UERQ01001790_UERQ01001790.1	blaACI-1	SAMN06115429	PRJEB26167	2015_4_15	29.35_N_106.33_E	Human gut	3154
ENA_ORTS01000200_ORTS01000200.1	blaACI-1	SAMEA2338852	PRJEB26280	2008_1_1	40.416634_N_3.7037659_W	Human gut	3154
ENA_ORTB01002166_ORTB01002166.1	blaACI-1	SAMEA2338851	PRJEB26280	2008_1_1	40.416634_N_3.7037659_W	Human gut	3154
ENA_ORSV01000794_ORSV01000794.1	blaACI-1	SAMEA2338830	PRJEB26280	2008_1_1	40.416634_N_3.7037659_W	Human gut	3154
ENA_ORTZ01000023_ORTZ01000023.1	blaACI-1	SAMEA2338824	PRJEB26280	2008_1_1	40.416634_N_3.7037659_W	Human gut	3154
ENA_ORVB01000912_ORVB01000912.1	blaACI-1	SAMEA2338798	PRJEB26280	2008_1_1	40.416634_N_3.7037659_W	Human gut	3154
ENA_ORVJ01000365_ORVJ01000365.1	blaACI-1	SAMEA2338798	PRJEB26280	2008_1_1	40.416634_N_3.7037659_W	Human gut	3154
ENA_ORUD01000109_ORUD01000109.1	blaACI-1	SAMEA2338797	PRJEB26280	2008_1_1	40.416634_N_3.7037659_W	Human gut	3154
ENA_ORVK01000070_ORVK01000070.1	blaACI-1	SAMEA2338797	PRJEB26280	2008_1_1	40.416634_N_3.7037659_W	Human gut	3154
ENA_OROP01000219_OROP01000219.1	blaACI-1	SAMEA2338768	PRJEB26280	2008_1_1	40.416634_N_3.7037659_W	Human gut	3154
ENA_OROL01004853_OROL01004853.1	blaACI-1	SAMEA2338750	PRJEB26280	2008_1_1	40.416634_N_3.7037659_W	Human gut	3154
ENA_OURX01001933_OURX01001933.1	blaACI-1	SAMEA2338746	PRJEB26280	2008_1_1	40.416634_N_3.7037659_W	Human gut	3154
ENA_ORNJ01000492_ORNJ01000492.1	blaACI-1	SAMEA2338734	PRJEB26280	2008_1_1	40.416634_N_3.7037659_W	Human gut	3154
ENA_ORNT01001474_ORNT01001474.1	blaACI-1	SAMEA2338729	PRJEB26280	2008_1_1	55.676098_N_12.568337_E	Human gut	3154
ENA_ORSS01008109_ORSS01008109.1	blaACI-1	SAMEA2338641	PRJEB26280	2008_1_1	55.676098_N_12.568337_E	Human gut	3154
ENA_OUOU01001441_OUOU01001441.1	blaACI-1	SAMN05356889	PRJEB26490	2013_4_3	40.829_N_96.667_W	Human gut	3154
ENA_OUQH01002505_OUQH01002505.1	blaACI-1	SAMN05194711	PRJEB26490	2012_10_5	40.829_N_96.667_W	Human gut	3154
ENA_OVPU01028671_OVPU01028671.1	blaACI-1	SAMN07839326	PRJEB26733	2016_7_28	35.33236_N_80.714836_W	Wastewater	2064
ENA_OWCU01002405_OWCU01002405.1	blaACI-1	SAMEA3708646	PRJEB26832	2014_1_1	55.676098_N_12.568337_E	Human gut	2217
ENA_OWFQ01007488_OWFQ01007488.1	blaACI-1	SAMEA3708598	PRJEB26832	2014_1_1	55.676098_N_12.568337_E	Human gut	2474
ENA_OVYP01000617_OVYP01000617.1	blaACI-1	SAMEA3708580	PRJEB26832	2014_1_1	55.676098_N_12.568337_E	Human gut	3154
ENA_OWDK01000475_OWDK01000475.1	blaACI-1	SAMEA3708464	PRJEB26832	2014_1_1	55.676098_N_12.568337_E	Human gut	2920
ENA_OWHK01000017_OWHK01000017.1	blaACI-1	SAMN04480494	PRJEB26833	2014_5_15	32.8094_N_96.8365_W	Human gut	3100
ENA_OWHW01002361_OWHW01002361.1	blaACI-1	SAMN04480494	PRJEB26833	2014_5_15	32.8094_N_96.8365_W	Human gut	3099
ENA_OWHT01000295_OWHT01000295.1	blaACI-1	SAMN04480489	PRJEB26833	2014_6_16	32.8094_N_96.8365_W	Human gut	3154
ENA_OWQK01000133_OWQK01000133.1	blaACI-1	SAMEA4378278	PRJEB26924	2013_1_1	55.676098_N_12.568337_E	Human gut	2613
ENA_OXTY01000827_OXTY01000827.1	blaACI-1	SAMN05826577	PRJEB26925			Human gut	3154
ENA_OXFC01000006_OXFC01000006.1	blaACI-1	SAMN05826517	PRJEB26925			Human gut	3154
ENA_OYKR01000148_OYKR01000148.1	blaACI-1	SAMN06165504	PRJEB26926	2012_1_1		Human gut	2366
ENA_OZMC01000452_OZMC01000452.1	blaACI-1	SAMN06164818	PRJEB26926	2012_1_1		Human gut	3154
ENA_OZSO01000929_OZSO01000929.1	blaACI-1	SAMN06164636	PRJEB26926	2012_1_1		Human gut	2683
ENA_OZSK01001671_OZSK01001671.1	blaACI-1	SAMN06164473	PRJEB26926	2012_1_1		Human gut	3154
ENA_CDZB01021457_CDZB01021457.1	blaACI-1	SAMEA3182106	PRJEB8094			Human gut	3154
ENA_CDZA01032666_CDZA01032666.1	blaACI-1	SAMEA3182082	PRJEB8094			Human gut	2577
ENA_OWJF01001302_OWJF01001302.1	blaACI-1	SAMN05065770				Human gut	3154
ENA_OFRZ01000055_OFRZ01000055.1	blaACI-1	SAMN04209245				Human gut	3154
ENA_OQVH01000558_OQVH01000558.1	blaACI-1	SAMN03418286				Human gut	3154
ENA_OHVO01000677_OHVO01000677.1	blaACI-1	SAMEA3882557				Human gut	3154
ENA_OICR01001030_OICR01001030.1	blaACI-1	SAMEA3882557				Human gut	3154
ENA_OHZL01000063_OHZL01000063.1	blaACI-1	SAMEA3882522				Human gut	3154
ENA_OIAY01000050_OIAY01000050.1	blaACI-1	SAMEA3882522				Human gut	3154
ENA_OIBR01000013_OIBR01000013.1	blaACI-1	SAMEA3882522				Human gut	3154
ENA_OIDK01000522_OIDK01000522.1	blaACI-1	SAMEA3882522				Human gut	3154
ENA_OJMN01010179_OJMN01010179.1	blaACI-1	SAMEA2452130				Human gut	2739
ENA_CAACPD010000466_CAACPD010000466.1	blaACT-2	SAMN01779985	PRJEB22528			Human gut	3142
ENA_CAACTC010000717_CAACTC010000717.1	blaACT-2	SAMN01779985	PRJEB22528			Human gut	3142
ENA_OGXS01006660_OGXS01006660.1	blaCMY-2	SAMEA3541475	PRJEB24748			Human gut	2373
ENA_OVIV01000533_OVIV01000533.1	blaCMY-2	SAMN02676187	PRJEB26165			Human gut	2730
ENA_OVHO01000095_OVHO01000095.1	blaCMY-2	SAMN02676186	PRJEB26165			Human gut	3145
ENA_OVID01000142_OVID01000142.1	blaCMY-2	SAMN02676186	PRJEB26165			Human gut	2593
ENA_OVIP01000464_OVIP01000464.1	blaCMY-2	SAMN02676186	PRJEB26165			Human gut	2748
ENA_ORTC01000001_ORTC01000001.1	blaCMY-2	SAMEA2338794	PRJEB26280	2008_1_1	40.416634_N_3.7037659_W	Human gut	3145
ENA_OWNX01004667_OWNX01004667.1	blaCMY-2	SAMEA4031702	PRJEB26908	2015_1_1		Human gut	1589
ENA_OWOO01005042_OWOO01005042.1	blaCMY-2	SAMEA4031702	PRJEB26908	2015_1_1		Human gut	1589
ENA_OWQN01006206_OWQN01006206.1	blaCMY-2	SAMEA4378284	PRJEB26924	2013_1_1	55.676098_N_12.568337_E	Human gut	2361
ENA_OWTR01000094_OWTR01000094.1	blaCMY-2	SAMN05827235	PRJEB26925			Human gut	3145
ENA_OWSR01002078_OWSR01002078.1	blaCMY-2	SAMN05827148	PRJEB26925			Human gut	2547
ENA_OXBZ01000081_OXBZ01000081.1	blaCMY-2	SAMN05827140	PRJEB26925			Human gut	3145
ENA_UMGU01008140_UMGU01008140.1	blaCMY-2	SAMEA4836078	PRJEB28245			Human gut	3145
ENA_CAABTV010000057_CAABTV010000057.1	blaCMY-42	SAMN01773464	PRJEB22528			Human gut	2317
ENA_CAACRU010000057_CAACRU010000057.1	blaCMY-42	SAMN01773464	PRJEB22528			Human gut	2317
ENA_CAACSU010000058_CAACSU010000058.1	blaCMY-42	SAMN01773464	PRJEB22528			Human gut	2317
ENA_CAAAMD010000055_CAAAMD010000055.1	blaCMY-42	SAMN01773464	PRJEB22528			Human gut	2317
ENA_CAAANX010000056_CAAANX010000056.1	blaCMY-42	SAMN01773464	PRJEB22528			Human gut	2317
ENA_CAAASF010000058_CAAASF010000058.1	blaCMY-42	SAMN01773464	PRJEB22528			Human gut	2317
ENA_CAAASH010000057_CAAASH010000057.1	blaCMY-42	SAMN01773464	PRJEB22528			Human gut	2317
ENA_CAABUA010000113_CAABUA010000113.1	blaCMY-42	SAMN01773444	PRJEB22528			Human gut	2317
ENA_CAACDC010000103_CAACDC010000103.1	blaCMY-42	SAMN01773444	PRJEB22528			Human gut	2317
ENA_CAACEX010000113_CAACEX010000113.1	blaCMY-42	SAMN01773444	PRJEB22528			Human gut	2317
ENA_CAABCG010000075_CAABCG010000075.1	blaCMY-42	SAMN01773444	PRJEB22528			Human gut	2317
ENA_CAABYL010000307_CAABYL010000307.1	blaCMY-42	SAMN00998693	PRJEB22528			Human gut	2636
ENA_CAACJJ010000357_CAACJJ010000357.1	blaCMY-42	SAMN00998693	PRJEB22528			Human gut	2628
ENA_CAACKS010000477_CAACKS010000477.1	blaCMY-42	SAMN00998693	PRJEB22528			Human gut	2636
ENA_CAACKX010000351_CAACKX010000351.1	blaCMY-42	SAMN00998693	PRJEB22528			Human gut	2317
ENA_CAAATX010000479_CAAATX010000479.1	blaCMY-42	SAMN00998693	PRJEB22528			Human gut	2637
ENA_CAABIZ010000350_CAABIZ010000350.1	blaCMY-42	SAMN00998693	PRJEB22528			Human gut	2316
ENA_CAABNN010000344_CAABNN010000344.1	blaCMY-42	SAMN00998693	PRJEB22528			Human gut	2637
ENA_CAABYJ010000156_CAABYJ010000156.1	blaCMY-42	SAMN00990354	PRJEB22528			Human gut	2637
ENA_CAACIQ010000166_CAACIQ010000166.1	blaCMY-42	SAMN00990354	PRJEB22528			Human gut	2637
ENA_CAAAUR010000158_CAAAUR010000158.1	blaCMY-42	SAMN00990354	PRJEB22528			Human gut	2637
ENA_CAAAUS010000162_CAAAUS010000162.1	blaCMY-42	SAMN00990354	PRJEB22528			Human gut	2690
ENA_CAAAUZ010000183_CAAAUZ010000183.1	blaCMY-42	SAMN00990354	PRJEB22528			Human gut	2637
ENA_CAABJV010000177_CAABJV010000177.1	blaCMY-42	SAMN00990354	PRJEB22528			Human gut	2638
ENA_CAABOR010000208_CAABOR010000208.1	blaCMY-42	SAMN00990354	PRJEB22528			Human gut	2638
ENA_ORSU01003296_ORSU01003296.1	blaCTX-M-1	SAMEA2338799	PRJEB26280	2008_1_1	40.416634_N_3.7037659_W	Human gut	2761
ENA_UMFF01019148_UMFF01019148.1	blaCTX-M-1	SAMEA4836042				Human gut	2740
ENA_OODE01006469_OODE01006469.1	blaCTX-M-14	SAMN06348191	PRJEB24527	2015_10_1	30.3 N 120.2 E	Human gut	2174
ENA_OOBP01002762_OOBP01002762.1	blaCTX-M-14	SAMN06348181	PRJEB24527	2015_10_1	30.3 N 120.2 E	Human gut	2875
ENA_ONZV01000844_ONZV01000844.1	blaCTX-M-14	SAMN06348169	PRJEB24527	2015_10_1	30.3 N 120.2 E	Human gut	1984
ENA_OODS01016411_OODS01016411.1	blaCTX-M-14	SAMN06348166	PRJEB24527	2015_10_1	30.3 N 120.2 E	Human gut	1826
ENA_OODK01010936_OODK01010936.1	blaCTX-M-14	SAMN06348150	PRJEB24527	2015_10_1	30.3 N 120.2 E	Human gut	1030
ENA_OOBJ01004554_OOBJ01004554.1	blaCTX-M-14	SAMN06348145	PRJEB24527	2015_10_1	30.3 N 120.2 E	Human gut	2875
ENA_OOCY01003775_OOCY01003775.1	blaCTX-M-14	SAMN06348141	PRJEB24527	2015_10_1	30.3 N 120.2 E	Human gut	2179
ENA_ONZW01002046_ONZW01002046.1	blaCTX-M-14	SAMN06348119	PRJEB24527	2015_10_1	30.3 N 120.2 E	Human gut	2875
ENA_OOBX01005322_OOBX01005322.1	blaCTX-M-14	SAMN06348114	PRJEB24527	2015_10_1	30.3 N 120.2 E	Human gut	1032
ENA_OGDQ01002393_OGDQ01002393.1	blaCTX-M-14	SAMEA2582171	PRJEB24529			Human gut	2849
ENA_OGEK01000513_OGEK01000513.1	blaCTX-M-14	SAMEA2582136	PRJEB24529			Human gut	2416
ENA_OGJE01003746_OGJE01003746.1	blaCTX-M-14	SAMEA2582118	PRJEB24529			Human gut	1983
ENA_OGJZ01025067_OGJZ01025067.1	blaCTX-M-14	SAMEA2582086	PRJEB24529			Human gut	1033
ENA_OGGM01000178_OGGM01000178.1	blaCTX-M-14	SAMEA2582076	PRJEB24529			Human gut	2875
ENA_OGGQ01005177_OGGQ01005177.1	blaCTX-M-14	SAMEA2582061	PRJEB24529			Human gut	2416
ENA_OGEB01000317_OGEB01000317.1	blaCTX-M-14	SAMEA2581975	PRJEB24529			Human gut	1984
ENA_OGGP01000824_OGGP01000824.1	blaCTX-M-14	SAMEA2581968	PRJEB24529			Human gut	2416
ENA_OGFK01001879_OGFK01001879.1	blaCTX-M-14	SAMEA2581935	PRJEB24529			Human gut	2875
ENA_OGZK01014851_OGZK01014851.1	blaCTX-M-14	SAMEA3541556	PRJEB24748			Human gut	2875
ENA_OGYU01034932_OGYU01034932.1	blaCTX-M-14	SAMEA3541547	PRJEB24748			Human gut	976
ENA_OGWV01000011_OGWV01000011.1	blaCTX-M-14	SAMEA3541541	PRJEB24748			Human gut	1983
ENA_OGYH01008002_OGYH01008002.1	blaCTX-M-14	SAMEA3541522	PRJEB24748			Human gut	1936
ENA_OHAY01008410_OHAY01008410.1	blaCTX-M-14	SAMEA3541504	PRJEB24748			Human gut	1932
ENA_OHAU01008486_OHAU01008486.1	blaCTX-M-14	SAMEA3541472	PRJEB24748			Human gut	2875
ENA_OJJP01002831_OJJP01002831.1	blaCTX-M-14	SAMEA4350154	PRJEB24818			Human gut	2612
ENA_OQDI01000945_OQDI01000945.1	blaCTX-M-14	SAMD00036347	PRJEB26092			Human gut	2875
ENA_OVGE01009511_OVGE01009511.1	blaCTX-M-14	SAMN06016403	PRJEB26158	2015_4_1	30.3_N_120.2_E	Human gut	2162
ENA_OVGO01034769_OVGO01034769.1	blaCTX-M-14	SAMN06016402	PRJEB26158	2015_4_1	30.3_N_120.2_E	Human gut	1328
ENA_OVTI01004160_OVTI01004160.1	blaCTX-M-14	SAMN06016399	PRJEB26158	2015_4_1	30.3_N_120.2_E	Human gut	1936
ENA_OVSR01006338_OVSR01006338.1	blaCTX-M-14	SAMN06016393	PRJEB26158	2015_4_1	30.3_N_120.2_E	Human gut	2174
ENA_OVGV01002006_OVGV01002006.1	blaCTX-M-14	SAMN06016387	PRJEB26158	2015_4_1	30.3_N_120.2_E	Human gut	2875
ENA_OVGI01000128_OVGI01000128.1	blaCTX-M-14	SAMN06016378	PRJEB26158	2015_4_1	30.3_N_120.2_E	Human gut	2875
ENA_OVTD01016425_OVTD01016425.1	blaCTX-M-14	SAMN06016377	PRJEB26158	2015_4_1	30.3_N_120.2_E	Human gut	1826
ENA_OVFP01004194_OVFP01004194.1	blaCTX-M-14	SAMN06016358	PRJEB26158	2015_4_1	30.3_N_120.2_E	Human gut	2178
ENA_OVLR01006560_OVLR01006560.1	blaCTX-M-14	SAMN06016337	PRJEB26158	2015_4_1	30.3_N_120.2_E	Human gut	2362
ENA_OVFV01002192_OVFV01002192.1	blaCTX-M-14	SAMN06016331	PRJEB26158	2015_4_1	30.3_N_120.2_E	Human gut	1936
ENA_UESR01000022_UESR01000022.1	blaCTX-M-14	SAMN06115504	PRJEB26167	2015_8_6	29.35_N_106.33_E	Human gut	2875
ENA_UEPP01008396_UEPP01008396.1	blaCTX-M-14	SAMN06115494	PRJEB26167	2014_10_21	29.35_N_106.33_E	Human gut	2005
ENA_UERZ01004023_UERZ01004023.1	blaCTX-M-14	SAMN06115470	PRJEB26167	2016_6_23	29.35_N_106.33_E	Human gut	2659
ENA_UEOH01005539_UEOH01005539.1	blaCTX-M-14	SAMN06115461	PRJEB26167	2016_4_6	29.35_N_106.33_E	Human gut	2116
ENA_UESK01017505_UESK01017505.1	blaCTX-M-14	SAMN06115452	PRJEB26167	2015_8_21	29.35_N_106.33_E	Human gut	1211
ENA_UEOE01003816_UEOE01003816.1	blaCTX-M-14	SAMN06115439	PRJEB26167	2015_7_15	29.35_N_106.33_E	Human gut	2875
ENA_UESA01032787_UESA01032787.1	blaCTX-M-14	SAMN06115428	PRJEB26167	2015_4_15	29.35_N_106.33_E	Human gut	1328
ENA_UEQZ01009897_UEQZ01009897.1	blaCTX-M-14	SAMN06115401	PRJEB26167	2016_7_7	29.35_N_106.33_E	Human gut	2160
ENA_UEPE01013594_UEPE01013594.1	blaCTX-M-14	SAMN06115400	PRJEB26167	2016_6_29	29.35_N_106.33_E	Human gut	1385
ENA_ORSG01003412_ORSG01003412.1	blaCTX-M-14	SAMEA2338666	PRJEB26280	2008_1_1	55.676098_N_12.568337_E	Human gut	2875
ENA_OVZE01002653_OVZE01002653.1	blaCTX-M-14	SAMEA3708694	PRJEB26832	2014_1_1	55.676098_N_12.568337_E	Human gut	2338
ENA_OVYI01022741_OVYI01022741.1	blaCTX-M-14	SAMEA3708691	PRJEB26832	2014_1_1	55.676098_N_12.568337_E	Human gut	1693
ENA_OWAA01005701_OWAA01005701.1	blaCTX-M-14	SAMEA3708684	PRJEB26832	2014_1_1	55.676098_N_12.568337_E	Human gut	2580
ENA_OWCM01007394_OWCM01007394.1	blaCTX-M-14	SAMEA3708677	PRJEB26832	2014_1_1	55.676098_N_12.568337_E	Human gut	2395
ENA_OWGI01000830_OWGI01000830.1	blaCTX-M-14	SAMEA3708662	PRJEB26832	2014_1_1	55.676098_N_12.568337_E	Human gut	2875
ENA_OWAO01013908_OWAO01013908.1	blaCTX-M-14	SAMEA3708649	PRJEB26832	2014_1_1	55.676098_N_12.568337_E	Human gut	1826
ENA_OVYX01000439_OVYX01000439.1	blaCTX-M-14	SAMEA3708630	PRJEB26832	2014_1_1	55.676098_N_12.568337_E	Human gut	2875
ENA_OWEH01002860_OWEH01002860.1	blaCTX-M-14	SAMEA3708567	PRJEB26832	2014_1_1	55.676098_N_12.568337_E	Human gut	2117
ENA_OWBO01005389_OWBO01005389.1	blaCTX-M-14	SAMEA3708566	PRJEB26832	2014_1_1	55.676098_N_12.568337_E	Human gut	2539
ENA_OWEV01020890_OWEV01020890.1	blaCTX-M-14	SAMEA3708544	PRJEB26832	2014_1_1	55.676098_N_12.568337_E	Human gut	1219
ENA_OWES01006411_OWES01006411.1	blaCTX-M-14	SAMEA3708535	PRJEB26832	2014_1_1	55.676098_N_12.568337_E	Human gut	2289
ENA_OWCT01008556_OWCT01008556.1	blaCTX-M-14	SAMEA3708532	PRJEB26832	2014_1_1	55.676098_N_12.568337_E	Human gut	1462
ENA_OVZQ01005224_OVZQ01005224.1	blaCTX-M-14	SAMEA3708468	PRJEB26832	2014_1_1	55.676098_N_12.568337_E	Human gut	1992
ENA_OWSG01000311_OWSG01000311.1	blaCTX-M-14	SAMEA4378299	PRJEB26924	2013_1_1	55.676098_N_12.568337_E	Human gut	2875
ENA_OWPN01025507_OWPN01025507.1	blaCTX-M-14	SAMEA4378296	PRJEB26924	2013_1_1	55.676098_N_12.568337_E	Human gut	1028
ENA_OWPQ01000557_OWPQ01000557.1	blaCTX-M-14	SAMEA4378294	PRJEB26924	2013_1_1	55.676098_N_12.568337_E	Human gut	2875
ENA_OWPW01013224_OWPW01013224.1	blaCTX-M-14	SAMEA4378282	PRJEB26924	2013_1_1	55.676098_N_12.568337_E	Human gut	1936
ENA_OWSI01004799_OWSI01004799.1	blaCTX-M-14	SAMEA4378272	PRJEB26924	2013_1_1	55.676098_N_12.568337_E	Human gut	1940
ENA_OWVE01000688_OWVE01000688.1	blaCTX-M-14	SAMN05827224	PRJEB26925			Human gut	1973
ENA_UBZQ01034910_UBZQ01034910.1	blaCTX-M-14	SAMEA4431882	PRJEB27122	2013_1_1	55.676098_N_12.568337_E	Human gut	1031
ENA_UBJX01000532_UBJX01000532.1	blaCTX-M-14	SAMEA4431876	PRJEB27122	2013_1_1	55.676098_N_12.568337_E	Human gut	1973
ENA_ULST01012861_ULST01012861.1	blaCTX-M-14	SAMEA4835716	PRJEB28245			Human gut	2340
ENA_UORI01015138_UORI01015138.1	blaCTX-M-14	SAMN07190885	PRJEB28724	2016_3_17	22.4_N_114.21_E	Wastewater	1912
ENA_CAAAFB010038312_CAAAFB010038312.1	blaCTX-M-14	SAMN07581508	PRJEB30238	2015_5_1	1.31_N_103.72_E	Freshwater	1031
ENA_CAAAET010008799_CAAAET010008799.1	blaCTX-M-14	SAMN07581507	PRJEB30238	2015_5_1	1.38_N_103.92_E	Freshwater	1935
ENA_OHAO01004814_OHAO01004814.1	blaCTX-M-14	SAMEA3541585				Human gut	2875
ENA_OGWR01010025_OGWR01010025.1	blaCTX-M-14	SAMEA3541511				Human gut	2416
ENA_OBRI01000439_OBRI01000439.1	blaCTX-M-15	SAMEA3360675	PRJEB22359			Human gut	2872
ENA_OCPJ01000015_OCPJ01000015.1	blaCTX-M-15	SAMEA3360672	PRJEB22359			Human gut	2320
ENA_OASD01000249_OASD01000249.1	blaCTX-M-15	SAMEA3360668	PRJEB22359			Human gut	2319
ENA_OAQV01000192_OAQV01000192.1	blaCTX-M-15	SAMEA3360666	PRJEB22359			Human gut	2701
ENA_OAQU01000758_OAQU01000758.1	blaCTX-M-15	SAMEA3360663	PRJEB22359			Human gut	2198
ENA_OBRJ01000371_OBRJ01000371.1	blaCTX-M-15	SAMEA3360658	PRJEB22359			Human gut	2872
ENA_OAQX01000444_OAQX01000444.1	blaCTX-M-15	SAMEA3360657	PRJEB22359			Human gut	2049
ENA_CAACEB010000017_CAACEB010000017.1	blaCTX-M-15	SAMN01795862	PRJEB22528			Human gut	2872
ENA_CAACEN010000016_CAACEN010000016.1	blaCTX-M-15	SAMN01795862	PRJEB22528			Human gut	2872
ENA_CAAAQU010000018_CAAAQU010000018.1	blaCTX-M-15	SAMN01795862	PRJEB22528			Human gut	2872
ENA_CAABEC010000010_CAABEC010000010.1	blaCTX-M-15	SAMN01795862	PRJEB22528			Human gut	2872
ENA_CAABTS010000001_CAABTS010000001.1	blaCTX-M-15	SAMN01795781	PRJEB22528			Human gut	2872
ENA_CAACNN010000001_CAACNN010000001.1	blaCTX-M-15	SAMN01795781	PRJEB22528			Human gut	2872
ENA_CAACOD010000003_CAACOD010000003.1	blaCTX-M-15	SAMN01795781	PRJEB22528			Human gut	2872
ENA_CAAAMG010000003_CAAAMG010000003.1	blaCTX-M-15	SAMN01795781	PRJEB22528			Human gut	2872
ENA_CAAAML010000002_CAAAML010000002.1	blaCTX-M-15	SAMN01795781	PRJEB22528			Human gut	2872
ENA_CAACPB010000010_CAACPB010000010.1	blaCTX-M-15	SAMN01780292	PRJEB22528			Human gut	2872
ENA_CAACRO010000008_CAACRO010000008.1	blaCTX-M-15	SAMN01780292	PRJEB22528			Human gut	2872
ENA_CAACSS010000011_CAACSS010000011.1	blaCTX-M-15	SAMN01780292	PRJEB22528			Human gut	2872
ENA_CAAAOK010000011_CAAAOK010000011.1	blaCTX-M-15	SAMN01780292	PRJEB22528			Human gut	2872
ENA_CAAASV010000005_CAAASV010000005.1	blaCTX-M-15	SAMN01780292	PRJEB22528			Human gut	2872
ENA_CAABEN010000008_CAABEN010000008.1	blaCTX-M-15	SAMN01780292	PRJEB22528			Human gut	2872
ENA_CAABFJ010000021_CAABFJ010000021.1	blaCTX-M-15	SAMN01780292	PRJEB22528			Human gut	2872
ENA_CAABTV010000051_CAABTV010000051.1	blaCTX-M-15	SAMN01773464	PRJEB22528			Human gut	1978
ENA_CAACRU010000051_CAACRU010000051.1	blaCTX-M-15	SAMN01773464	PRJEB22528			Human gut	1977
ENA_CAACSU010000050_CAACSU010000050.1	blaCTX-M-15	SAMN01773464	PRJEB22528			Human gut	1978
ENA_CAAAMD010000048_CAAAMD010000048.1	blaCTX-M-15	SAMN01773464	PRJEB22528			Human gut	1978
ENA_CAAANX010000049_CAAANX010000049.1	blaCTX-M-15	SAMN01773464	PRJEB22528			Human gut	1977
ENA_CAAASF010000052_CAAASF010000052.1	blaCTX-M-15	SAMN01773464	PRJEB22528			Human gut	2297
ENA_CAAASH010000051_CAAASH010000051.1	blaCTX-M-15	SAMN01773464	PRJEB22528			Human gut	1978
ENA_CAABUA010000071_CAABUA010000071.1	blaCTX-M-15	SAMN01773444	PRJEB22528			Human gut	1977
ENA_CAACDC010000072_CAACDC010000072.1	blaCTX-M-15	SAMN01773444	PRJEB22528			Human gut	1977
ENA_CAACEX010000071_CAACEX010000071.1	blaCTX-M-15	SAMN01773444	PRJEB22528			Human gut	1978
ENA_CAABCG010000067_CAABCG010000067.1	blaCTX-M-15	SAMN01773444	PRJEB22528			Human gut	1978
ENA_CAABYM010000044_CAABYM010000044.1	blaCTX-M-15	SAMN00998866	PRJEB22528			Human gut	2872
ENA_CAACJM010000021_CAACJM010000021.1	blaCTX-M-15	SAMN00998866	PRJEB22528			Human gut	2872
ENA_CAACLD010000018_CAACLD010000018.1	blaCTX-M-15	SAMN00998866	PRJEB22528			Human gut	2872
ENA_CAAAVO010000126_CAAAVO010000126.1	blaCTX-M-15	SAMN00998866	PRJEB22528			Human gut	2872
ENA_CAAAWS010000009_CAAAWS010000009.1	blaCTX-M-15	SAMN00998866	PRJEB22528			Human gut	2872
ENA_CAABOA010000021_CAABOA010000021.1	blaCTX-M-15	SAMN00998866	PRJEB22528			Human gut	2872
ENA_CAABUX010000002_CAABUX010000002.1	blaCTX-M-15	SAMN00998844	PRJEB22528			Human gut	2872
ENA_CAACFK010000020_CAACFK010000020.1	blaCTX-M-15	SAMN00998844	PRJEB22528			Human gut	2872
ENA_CAACKM010000018_CAACKM010000018.1	blaCTX-M-15	SAMN00998844	PRJEB22528			Human gut	2872
ENA_CAABYL010001015_CAABYL010001015.1	blaCTX-M-15	SAMN00998693	PRJEB22528			Human gut	1978
ENA_CAACJJ010002683_CAACJJ010002683.1	blaCTX-M-15	SAMN00998693	PRJEB22528			Human gut	1062
ENA_CAACKS010001506_CAACKS010001506.1	blaCTX-M-15	SAMN00998693	PRJEB22528			Human gut	1861
ENA_CAAATX010001029_CAAATX010001029.1	blaCTX-M-15	SAMN00998693	PRJEB22528			Human gut	1978
ENA_CAABIZ010000814_CAABIZ010000814.1	blaCTX-M-15	SAMN00998693	PRJEB22528			Human gut	1978
ENA_CAABNN010000520_CAABNN010000520.1	blaCTX-M-15	SAMN00998693	PRJEB22528			Human gut	1978
ENA_CAABYJ010001205_CAABYJ010001205.1	blaCTX-M-15	SAMN00990354	PRJEB22528			Human gut	1917
ENA_CAAAUR010000708_CAAAUR010000708.1	blaCTX-M-15	SAMN00990354	PRJEB22528			Human gut	1977
ENA_CAAAUS010000787_CAAAUS010000787.1	blaCTX-M-15	SAMN00990354	PRJEB22528			Human gut	1978
ENA_CAABOR010000689_CAABOR010000689.1	blaCTX-M-15	SAMN00990354	PRJEB22528			Human gut	1978
ENA_CAAAUZ010001631_CAAAUZ010001631.1	blaCTX-M-15	SAMN00990354	PRJEB22528			Human gut	1493
ENA_OGIW01000565_OGIW01000565.1	blaCTX-M-15	SAMEA2582112	PRJEB24529			Human gut	2872
ENA_OGNA01001219_OGNA01001219.1	blaCTX-M-15	SAMEA2581899	PRJEB24529			Human gut	2872
ENA_OGLK01001018_OGLK01001018.1	blaCTX-M-15	SAMEA2581898	PRJEB24529			Human gut	2872
ENA_OGZS01001737_OGZS01001737.1	blaCTX-M-15	SAMEA3541563	PRJEB24748			Human gut	2320
ENA_OKVD01000877_OKVD01000877.1	blaCTX-M-15	SAMN03281011	PRJEB24777	2006_1_13		Human gut	2872
ENA_OKVR01000426_OKVR01000426.1	blaCTX-M-15	SAMN03281011	PRJEB24777	2006_1_13		Human gut	2872
ENA_OKVV01001267_OKVV01001267.1	blaCTX-M-15	SAMN03281011	PRJEB24777	2006_1_13		Human gut	2872
ENA_OJJY01000815_OJJY01000815.1	blaCTX-M-15	SAMEA4350151	PRJEB24818			Human gut	2148
ENA_OLIL01002988_OLIL01002988.1	blaCTX-M-15	SAMEA4350146	PRJEB24818			Human gut	2367
ENA_OLXK01004569_OLXK01004569.1	blaCTX-M-15	SAMEA103958162	PRJEB25191			Human gut	2872
ENA_OVHH01001632_OVHH01001632.1	blaCTX-M-15	SAMN02676193	PRJEB26165			Human gut	2610
ENA_UEOB01001191_UEOB01001191.1	blaCTX-M-15	SAMN06115404	PRJEB26167	2016_4_1	29.35_N_106.33_E	Human gut	2872
ENA_OWFX01005135_OWFX01005135.1	blaCTX-M-15	SAMEA3708667	PRJEB26832	2014_1_1	55.676098_N_12.568337_E	Human gut	1978
ENA_OWCL01022460_OWCL01022460.1	blaCTX-M-15	SAMEA3708650	PRJEB26832	2014_1_1	55.676098_N_12.568337_E	Human gut	1524
ENA_OWGS01003249_OWGS01003249.1	blaCTX-M-15	SAMEA3708536	PRJEB26832	2014_1_1	55.676098_N_12.568337_E	Human gut	2395
ENA_OWNV01000075_OWNV01000075.1	blaCTX-M-15	SAMEA4031709	PRJEB26908	2015_1_1		Human gut	2872
ENA_OWOE01000559_OWOE01000559.1	blaCTX-M-15	SAMEA4031709	PRJEB26908	2015_1_1		Human gut	2489
ENA_OWOC01001001_OWOC01001001.1	blaCTX-M-15	SAMEA4031703	PRJEB26908	2015_1_1		Human gut	2584
ENA_OWNX01000709_OWNX01000709.1	blaCTX-M-15	SAMEA4031702	PRJEB26908	2015_1_1		Human gut	2000
ENA_OWOO01000373_OWOO01000373.1	blaCTX-M-15	SAMEA4031702	PRJEB26908	2015_1_1		Human gut	1999
ENA_OWRA01000718_OWRA01000718.1	blaCTX-M-15	SAMEA4378322	PRJEB26924	2013_1_1	55.676098_N_12.568337_E	Human gut	2872
ENA_OWPN01006514_OWPN01006514.1	blaCTX-M-15	SAMEA4378296	PRJEB26924	2013_1_1	55.676098_N_12.568337_E	Human gut	1975
ENA_OWZV01000427_OWZV01000427.1	blaCTX-M-15	SAMN05827256	PRJEB26925			Human gut	2872
ENA_OYLK01002061_OYLK01002061.1	blaCTX-M-15	SAMN06165557	PRJEB26926	2012_1_1		Human gut	1190
ENA_OYOB01004852_OYOB01004852.1	blaCTX-M-15	SAMN06165557	PRJEB26926	2012_1_1		Human gut	1204
ENA_CAAAFB010021150_CAAAFB010021150.1	blaCTX-M-15	SAMN07581508	PRJEB30238	2015_5_1	1.31_N_103.72_E	Freshwater	1422
ENA_CAAAET010019827_CAAAET010019827.1	blaCTX-M-15	SAMN07581507	PRJEB30238	2015_5_1	1.38_N_103.92_E	Freshwater	1342
ENA_OGHR01000200_OGHR01000200.1	blaCTX-M-24	SAMEA2582038	PRJEB24529			Human gut	2875
ENA_OGXE01005489_OGXE01005489.1	blaCTX-M-24	SAMEA3541478	PRJEB24748			Human gut	1932
ENA_OODM01009950_OODM01009950.1	blaCTX-M-27	SAMN06348160	PRJEB24527	2015_10_1	30.3 N 120.2 E	Human gut	1462
ENA_OGZX01009273_OGZX01009273.1	blaCTX-M-27	SAMEA3541542	PRJEB24748			Human gut	1877
ENA_OLIK01003934_OLIK01003934.1	blaCTX-M-27	SAMEA4350124	PRJEB24818			Human gut	1513
ENA_OVFG01011188_OVFG01011188.1	blaCTX-M-27	SAMN06016371	PRJEB26158	2015_4_1	30.3_N_120.2_E	Human gut	1462
ENA_UENZ01006496_UENZ01006496.1	blaCTX-M-27	SAMN06115457	PRJEB26167	2015_10_22	29.35_N_106.33_E	Human gut	2124
ENA_UESL01013063_UESL01013063.1	blaCTX-M-27	SAMN06115396	PRJEB26167	2016_6_8	29.35_N_106.33_E	Human gut	1284
ENA_OWER01006697_OWER01006697.1	blaCTX-M-27	SAMEA3708690	PRJEB26832	2014_1_1	55.676098_N_12.568337_E	Human gut	2360
ENA_OWCN01010549_OWCN01010549.1	blaCTX-M-27	SAMEA3708466	PRJEB26832	2014_1_1	55.676098_N_12.568337_E	Human gut	1942
ENA_OWQC01000377_OWQC01000377.1	blaCTX-M-27	SAMEA4378262	PRJEB26924	2013_1_1	55.676098_N_12.568337_E	Human gut	2423
ENA_OOBX01003599_OOBX01003599.1	blaCTX-M-3	SAMN06348114	PRJEB24527	2015_10_1	30.3 N 120.2 E	Human gut	1503
ENA_OHAI01000756_OHAI01000756.1	blaCTX-M-3	SAMEA3541548	PRJEB24748			Human gut	2875
ENA_OJJG01000355_OJJG01000355.1	blaCTX-M-3	SAMEA4350149	PRJEB24818			Human gut	2875
ENA_OVFV01003724_OVFV01003724.1	blaCTX-M-3	SAMN06016331	PRJEB26158	2015_4_1	30.3_N_120.2_E	Human gut	1504
ENA_ORCJ01000621_ORCJ01000621.1	blaCTX-M-3	SAMN06115435	PRJEB26167	2015_5_26	29.35_N_106.33_E	Human gut	1945
ENA_UERQ01009412_UERQ01009412.1	blaCTX-M-3	SAMN06115429	PRJEB26167	2015_4_15	29.35_N_106.33_E	Human gut	1520
ENA_OVZT01004031_OVZT01004031.1	blaCTX-M-3	SAMEA3708518	PRJEB26832	2014_1_1	55.676098_N_12.568337_E	Human gut	2860
ENA_OWPQ01006226_OWPQ01006226.1	blaCTX-M-3	SAMEA4378294	PRJEB26924	2013_1_1	55.676098_N_12.568337_E	Human gut	1871
ENA_OWVE01003055_OWVE01003055.1	blaCTX-M-3	SAMN05827224	PRJEB26925			Human gut	1540
ENA_OXNZ01000016_OXNZ01000016.1	blaCTX-M-3	SAMN05826644	PRJEB26925			Human gut	2860
ENA_CAAAFA010028047_CAAAFA010028047.1	blaCTX-M-3	SAMN07581509	PRJEB30238	2015_5_1	1.42_N_103.72_E	Freshwater	1289
ENA_OIZR01001062_OIZR01001062.1	blaCTX-M-55	SAMN03283249	PRJEB22519	2013_1_1	35.21_N_97.43_W	Human gut	2872
ENA_OODK01003202_OODK01003202.1	blaCTX-M-55	SAMN06348150	PRJEB24527	2015_10_1	30.3 N 120.2 E	Human gut	1975
ENA_OOCW01001342_OOCW01001342.1	blaCTX-M-55	SAMN06348132	PRJEB24527	2015_10_1	30.3 N 120.2 E	Human gut	2872
ENA_OGEP01000289_OGEP01000289.1	blaCTX-M-55	SAMEA2582131	PRJEB24529			Human gut	2872
ENA_OGJC01000244_OGJC01000244.1	blaCTX-M-55	SAMEA2582100	PRJEB24529			Human gut	2872
ENA_OVUM01000118_OVUM01000118.1	blaCTX-M-55	SAMN06016364	PRJEB26158	2015_4_1	30.3_N_120.2_E	Human gut	2872
ENA_OVMD01002644_OVMD01002644.1	blaCTX-M-55	SAMN06016347	PRJEB26158	2015_4_1	30.3_N_120.2_E	Human gut	2872
ENA_UEPP01015771_UEPP01015771.1	blaCTX-M-55	SAMN06115494	PRJEB26167	2014_10_21	29.35_N_106.33_E	Human gut	1418
ENA_OWCC01000607_OWCC01000607.1	blaCTX-M-55	SAMEA3708703	PRJEB26832	2014_1_1	55.676098_N_12.568337_E	Human gut	2872
ENA_OWEW01007647_OWEW01007647.1	blaCTX-M-55	SAMEA3708657	PRJEB26832	2014_1_1	55.676098_N_12.568337_E	Human gut	2113
ENA_OWGN01000042_OWGN01000042.1	blaCTX-M-55	SAMEA3708654	PRJEB26832	2014_1_1	55.676098_N_12.568337_E	Human gut	2319
ENA_OWES01009539_OWES01009539.1	blaCTX-M-55	SAMEA3708535	PRJEB26832	2014_1_1	55.676098_N_12.568337_E	Human gut	1871
ENA_OWSC01002326_OWSC01002326.1	blaCTX-M-55	SAMEA4378283	PRJEB26924	2013_1_1	55.676098_N_12.568337_E	Human gut	2474
ENA_UBZQ01008881_UBZQ01008881.1	blaCTX-M-55	SAMEA4431882	PRJEB27122	2013_1_1	55.676098_N_12.568337_E	Human gut	2474
ENA_UELJ01006556_UELJ01006556.1	blaCTX-M-55	SAMEA4431879	PRJEB27122	2013_1_1	55.676098_N_12.568337_E	Human gut	2110
ENA_OKSH01004926_OKSH01004926.1	blaDHA-1	SAMEA3541596	PRJEB24748			Human gut	3139
ENA_OWOE01005288_OWOE01005288.1	blaDHA-1	SAMEA4031709	PRJEB26908	2015_1_1		Human gut	2399
ENA_OLIL01001408_OLIL01001408.1	blaDHA-22	SAMEA4350146	PRJEB24818			Human gut	3139
ENA_OKCK01000011_OKCK01000011.1	blaHERA-1	SAMN04436984	PRJEB24849	2010_7_31	38.6375_N_90.2651_W	Human gut	2872
ENA_OPVU01000932_OPVU01000932.1	blaLEN-10	SAMEA2042995	PRJEB25962	2008_1_1	40.416634_N_3.7037659_W	Human gut	2788
ENA_OPUK01000866_OPUK01000866.1	blaLEN-10	SAMEA2042994	PRJEB25962	2008_1_1	40.416634_N_3.7037659_W	Human gut	2788
ENA_UMBN01003967_UMBN01003967.1	blaLEN-10	SAMEA4835943	PRJEB28245			Human gut	2788
ENA_UMBJ01006538_UMBJ01006538.1	blaLEN-10	SAMEA4835941	PRJEB28245			Human gut	2788
ENA_OGES01000018_OGES01000018.1	blaLEN-13	SAMEA2582133	PRJEB24529			Human gut	2788
ENA_OGHY01015699_OGHY01015699.1	blaLEN-13	SAMEA2581943	PRJEB24529			Human gut	1903
ENA_OJZM01000156_OJZM01000156.1	blaLEN-13	SAMN04436715	PRJEB24849	2010_9_9	38.6375_N_90.2651_W	Human gut	2788
ENA_OKIO01000044_OKIO01000044.1	blaLEN-13	SAMN04436714	PRJEB24849	2010_9_2	38.6375_N_90.2651_W	Human gut	2788
ENA_OKEV01000014_OKEV01000014.1	blaLEN-13	SAMN04436713	PRJEB24849	2010_8_30	38.6375_N_90.2651_W	Human gut	2788
ENA_OKER01001012_OKER01001012.1	blaLEN-13	SAMN04436611	PRJEB24849	2009_12_31	38.6375_N_90.2651_W	Human gut	2319
ENA_OLSO01000002_OLSO01000002.1	blaLEN-13	SAMEA3136686	PRJEB25190			Human gut	2788
ENA_OWSJ01047562_OWSJ01047562.1	blaLEN-13	SAMEA4378274	PRJEB26924	2013_1_1	55.676098_N_12.568337_E	Human gut	1150
ENA_UOXA01015717_UOXA01015717.1	blaLEN-13	SAMN08375889	PRJEB28905	2017_1_1	39.26_N_76.79_W	Food	1037
ENA_OKMY01000037_OKMY01000037.1	blaLEN-17	SAMN04436908	PRJEB24849	2012_4_20	38.6375 N 90.2651 W	Human gut	2860
ENA_OWBT01001274_OWBT01001274.1	blaLEN-22	SAMEA3708551	PRJEB26832	2014_1_1	55.676098_N_12.568337_E	Human gut	2860
ENA_OGXE01033329_OGXE01033329.1	blaLEN-9	SAMEA3541478	PRJEB24748			Human gut	1039
ENA_UEPL01000265_UEPL01000265.1	blaLEN-9	SAMN06115518	PRJEB26167	2015_8_20	29.35_N_106.33_E	Human gut	2788
ENA_UOWS01001346_UOWS01001346.1	blaLEN-9	SAMN08375884	PRJEB28905	2017_1_1	39.26_N_76.79_W	Food	2788
ENA_CAABTH010000004_CAABTH010000004.1	blaOKP-A-5	SAMN01795956	PRJEB22528			Human gut	2860
ENA_CAACNW010000005_CAACNW010000005.1	blaOKP-A-5	SAMN01795956	PRJEB22528			Human gut	2860
ENA_CAACOL010000006_CAACOL010000006.1	blaOKP-A-5	SAMN01795956	PRJEB22528			Human gut	2860
ENA_CAACOS010000004_CAACOS010000004.1	blaOKP-A-5	SAMN01795956	PRJEB22528			Human gut	2860
ENA_CAACPE010000005_CAACPE010000005.1	blaOKP-A-5	SAMN01795956	PRJEB22528			Human gut	2860
ENA_CAACRN010000005_CAACRN010000005.1	blaOKP-A-5	SAMN01795956	PRJEB22528			Human gut	2860
ENA_OWNV01000027_OWNV01000027.1	blaOKP-B-17	SAMEA4031709	PRJEB26908	2015_1_1		Human gut	2884
ENA_OWOE01000006_OWOE01000006.1	blaOKP-B-17	SAMEA4031709	PRJEB26908	2015_1_1		Human gut	2884
ENA_CAAAMB010000260_CAAAMB010000260.1	blaOKP-B-3	SAMN03653683	PRJEB29790	2012_3_20	32.8094_N_96.8365_W	Human gut	2860
ENA_OKVD01000034_OKVD01000034.1	blaOKP-B-5	SAMN03281011	PRJEB24777	2006_1_13		Human gut	2884
ENA_OKVV01000030_OKVV01000030.1	blaOKP-B-5	SAMN03281011	PRJEB24777	2006_1_13		Human gut	2884
ENA_OMBQ01003231_OMBQ01003231.1	blaOKP-B-5	SAMEA103958160	PRJEB25191			Human gut	2377
ENA_OQGT01000027_OQGT01000027.1	blaOKP-B-7	SAMD00036196	PRJEB26092			Human gut	2860
ENA_UOPR01043828_UOPR01043828.1	blaOKP-B-7	SAMN04604782	PRJEB28708	2014_8_29	1.3483_N_103.6831_E	Bioreactor	1957
ENA_OIXH01001304_OIXH01001304.1	blaOKP-B-8	SAMEA3888916	PRJEB22519			Human gut	2860
ENA_OLGB01001875_OLGB01001875.1	blaOKP-B-8	SAMEA3888925	PRJEB22519			Human gut	2860
ENA_OKVW01000353_OKVW01000353.1	blaOKP-B-8	SAMN03281021	PRJEB24777			Human gut	2860
ENA_OIES01000715_OIES01000715.1	blaOKP-B-8	SAMN03281021	PRJEB24777			Human gut	2860
ENA_CAAAEL010078890_CAAAEL010078890.1	blaOXA-101	SAMN06343852	PRJEB30205	2014_1_28	48.3_N_16.2_E	Bioreactor	1696
ENA_CAAAHD010163822_CAAAHD010163822.1	blaOXA-101	SAMN06343849	PRJEB30428	2015_1_19	48.3_N_16.2_E	Bioreactor	1150
ENA_OVPO01125124_OVPO01125124.1	blaOXA-17	SAMN07839327	PRJEB26733	2016_7_28	35.138 N 80.8626 W	Wastewater	825
ENA_OVQI01006337_OVQI01006337.1	blaOXA-17	SAMN07839299	PRJEB26733	2016_4_28	35.138 N 80.8626 W	Wastewater	2539
ENA_OVSK01013787_OVSK01013787.1	blaOXA-17	SAMN07839242	PRJEB26733	2016_3_31	35.138 N 80.8626 W	Wastewater	1984
ENA_OVOL01009614_OVOL01009614.1	blaOXA-17	SAMN07839279	PRJEB26733	2016_2_23	35.1529 N 80.853 W	Wastewater	1953
ENA_OVPJ01059345_OVPJ01059345.1	blaOXA-17	SAMN07839257	PRJEB26733	2016_4_5	35.1529 N 80.853 W	Wastewater	926
ENA_OVPL01078714_OVPL01078714.1	blaOXA-17	SAMN07839292	PRJEB26733	2016_4_26	35.1529 N 80.853 W	Wastewater	925
ENA_OVPT01011828_OVPT01011828.1	blaOXA-17	SAMN07839278	PRJEB26733	2016_2_23	35.1529 N 80.853 W	Wastewater	1983
ENA_OVQA01040440_OVQA01040440.1	blaOXA-17	SAMN07839288	PRJEB26733	2016_2_23	35.1529 N 80.853 W	Wastewater	1025
ENA_OVQJ01035882_OVQJ01035882.1	blaOXA-17	SAMN07839312	PRJEB26733	2016_7_26	35.1529 N 80.853 W	Wastewater	1731
ENA_OVQX01023190_OVQX01023190.1	blaOXA-17	SAMN07839290	PRJEB26733	2016_4_26	35.1529 N 80.853 W	Wastewater	1934
ENA_OVUB01022932_OVUB01022932.1	blaOXA-17	SAMN07839252	PRJEB26733	2016_4_5	35.1529 N 80.853 W	Wastewater	1612
ENA_OVUC01008101_OVUC01008101.1	blaOXA-17	SAMN07839291	PRJEB26733	2016_4_26	35.1529 N 80.853 W	Wastewater	2797
ENA_OVOQ01007851_OVOQ01007851.1	blaOXA-17	SAMN07839251	PRJEB26733	2016_4_5	35.1571 N 80.8496 W	Wastewater	1869
ENA_OVPN01014011_OVPN01014011.1	blaOXA-17	SAMN07839306	PRJEB26733	2016_4_26	35.1571 N 80.8496 W	Wastewater	1952
ENA_OVQY01011116_OVQY01011116.1	blaOXA-17	SAMN07839283	PRJEB26733	2016_2_23	35.1571 N 80.8496 W	Wastewater	1984
ENA_OVOI01011591_OVOI01011591.1	blaOXA-17	SAMN07839258	PRJEB26733	2016_4_5	35.1867 N 80.8452 W	Wastewater	1953
ENA_OVQD01011707_OVQD01011707.1	blaOXA-17	SAMN07839275	PRJEB26733	2016_2_23	35.1867 N 80.8452 W	Wastewater	1952
ENA_OVUF01033446_OVUF01033446.1	blaOXA-17	SAMN07839304	PRJEB26733	2016_4_26	35.1867 N 80.8452 W	Wastewater	1707
ENA_OVPG01025815_OVPG01025815.1	blaOXA-17	SAMN07839282	PRJEB26733	2016_2_25	35.311 N 80.6838 W	Wastewater	1847
ENA_OVOM01027910_OVOM01027910.1	blaOXA-17	SAMN07839305	PRJEB26733	2016_4_28	35.3324 N 80.7148 W	Wastewater	1762
ENA_OVPM01006829_OVPM01006829.1	blaOXA-17	SAMN07839256	PRJEB26733	2016_3_31	35.3324 N 80.7148 W	Wastewater	2020
ENA_OVRK01084325_OVRK01084325.1	blaOXA-17	SAMN07839276	PRJEB26733	2016_2_25	35.3324 N 80.7148 W	Wastewater	926
ENA_OVOK01003182_OVOK01003182.1	blaOXA-17	SAMN07839277	PRJEB26733	2016_2_25	35.3354 N 80.6976 W	Wastewater	2520
ENA_OVOO01015281_OVOO01015281.1	blaOXA-17	SAMN07839320	PRJEB26733	2016_7_28	35.3354 N 80.6976 W	Wastewater	2742
ENA_OVOP01002027_OVOP01002027.1	blaOXA-17	SAMN07839300	PRJEB26733	2016_4_28	35.3354 N 80.6976 W	Wastewater	2731
ENA_OVOZ01031590_OVOZ01031590.1	blaOXA-17	SAMN07839301	PRJEB26733	2016_4_28	35.3354 N 80.6976 W	Wastewater	1024
ENA_OVPZ01027636_OVPZ01027636.1	blaOXA-17	SAMN07839274	PRJEB26733	2016_2_25	35.3354 N 80.6976 W	Wastewater	1065
ENA_OVQR01097336_OVQR01097336.1	blaOXA-17	SAMN07839321	PRJEB26733	2016_7_28	35.3354 N 80.6976 W	Wastewater	916
ENA_OVQV01056147_OVQV01056147.1	blaOXA-17	SAMN07839281	PRJEB26733	2016_2_25	35.3354 N 80.6976 W	Wastewater	923
ENA_OVRC01001831_OVRC01001831.1	blaOXA-17	SAMN07839244	PRJEB26733	2016_3_31	35.3354 N 80.6976 W	Wastewater	2797
ENA_OVSG01021203_OVSG01021203.1	blaOXA-17	SAMN07839316	PRJEB26733	2016_7_28	35.3354 N 80.6976 W	Wastewater	1984
ENA_OVUA01039031_OVUA01039031.1	blaOXA-17	SAMN07839280	PRJEB26733	2016_2_25	35.3354 N 80.6976 W	Wastewater	1145
ENA_OVUD01071716_OVUD01071716.1	blaOXA-17	SAMN07839266	PRJEB26733	2016_3_31	35.3354 N 80.6976 W	Wastewater	926
ENA_OVUG01023111_OVUG01023111.1	blaOXA-17	SAMN07839241	PRJEB26733	2016_3_31	35.3354 N 80.6976 W	Wastewater	1676
ENA_OVUH01011575_OVUH01011575.1	blaOXA-17	SAMN07839268	PRJEB26733	2016_2_25	35.3354 N 80.6976 W	Wastewater	1953
ENA_OVUI01051271_OVUI01051271.1	blaOXA-17	SAMN07839303	PRJEB26733	2016_4_28	35.3354 N 80.6976 W	Wastewater	1129
ENA_OVUJ01022520_OVUJ01022520.1	blaOXA-17	SAMN07839298	PRJEB26733	2016_4_28	35.3354 N 80.6976 W	Wastewater	1870
ENA_UOQC01091631_UOQC01091631.1	blaOXA-17	SAMN07551450	PRJEB28722			Bioreactor	1076
ENA_UORP01157037_UORP01157037.1	blaOXA-17	SAMN07190888	PRJEB28724			Wastewater	822
ENA_CAAACK010048367_CAAACK010048367.1	blaOXA-17	SAMN05720225	PRJEB30177			Bioreactor	1951
ENA_CAAACN010121052_CAAACN010121052.1	blaOXA-17	SAMN05720163	PRJEB30186			Bioreactor	975
ENA_OCJN01000432_OCJN01000432.1	blaOXA-2	SAMN05301479	PRJEB22388	2013_2014	40.4308 N 79.9598 W	Human skin	2767
ENA_OBMA010042796_OBMA010042796.1	blaOXA-2	SAMEA3991484	PRJEB22521			Bioreactor	1590
ENA_OCVT010062317_OCVT010062317.1	blaOXA-2	SAMEA3991482	PRJEB22521			Bioreactor	962
ENA_OBJZ01001635_OBJZ01001635.1	blaOXA-2	SAMN02364493	PRJEB22542	2012_1_1		Human gut	1404
ENA_OEIV010013284_OEIV010013284.1	blaOXA-2	SAMN03794762	PRJEB22550	2013_4_12	34.82_S_58.17_W	Bioreactor	1842
ENA_OLJP01000001_OLJP01000001.1	blaOXA-2	SAMN04436829	PRJEB24849	2011_7_21	38.6375_N_90.2651_W	Human gut	2767
ENA_OJWG01000296_OJWG01000296.1	blaOXA-2	SAMN04436829	PRJEB24849	2011_7_21	38.6375_N_90.2651_W	Human gut	2036
ENA_OKCC01000387_OKCC01000387.1	blaOXA-2	SAMN04436828	PRJEB24849	2011_6_24	38.6375_N_90.2651_W	Human gut	2767
ENA_OKIT01000085_OKIT01000085.1	blaOXA-2	SAMN04436827	PRJEB24849	2011_6_23	38.6375_N_90.2651_W	Human gut	2767
ENA_OKIW01000029_OKIW01000029.1	blaOXA-2	SAMN04436827	PRJEB24849	2011_6_23	38.6375_N_90.2651_W	Human gut	2767
ENA_OKAF01000007_OKAF01000007.1	blaOXA-2	SAMN04436826	PRJEB24849	2011_6_21	38.6375_N_90.2651_W	Human gut	2767
ENA_OJUR01000644_OJUR01000644.1	blaOXA-2	SAMN04436794	PRJEB24849	2011_5_7	38.6375_N_90.2651_W	Human gut	1920
ENA_ORBG01000349_ORBG01000349.1	blaOXA-2	SAMN04161031	PRJEB26161	2012_2_1	40.4308_N_79.9598_W	Human gut	2767
ENA_ORBK01000826_ORBK01000826.1	blaOXA-2	SAMN04161031	PRJEB26161	2012_2_1	40.4308_N_79.9598_W	Human gut	2767
ENA_OVPO01004777_OVPO01004777.1	blaOXA-2	SAMN07839327	PRJEB26733	2016_7_28	35.137997_N_80.862595_W	Wastewater	2699
ENA_OVQI01075002_OVQI01075002.1	blaOXA-2	SAMN07839299	PRJEB26733	2016_4_28	35.137997_N_80.862595_W	Wastewater	880
ENA_OVSK01105903_OVSK01105903.1	blaOXA-2	SAMN07839242	PRJEB26733	2016_3_31	35.137997_N_80.862595_W	Wastewater	880
ENA_OVQC01029612_OVQC01029612.1	blaOXA-2	SAMN07839313	PRJEB26733	2016_7_26	35.152912_N_80.85299_W	Wastewater	1787
ENA_OVQJ01003990_OVQJ01003990.1	blaOXA-2	SAMN07839312	PRJEB26733	2016_7_26	35.152912_N_80.85299_W	Wastewater	2762
ENA_OVSQ01006715_OVSQ01006715.1	blaOXA-2	SAMN07839294	PRJEB26733	2016_4_26	35.152912_N_80.85299_W	Wastewater	2249
ENA_OVQP01012898_OVQP01012898.1	blaOXA-2	SAMN07839293	PRJEB26733	2016_4_26	35.152912_N_80.85299_W	Wastewater	1941
ENA_OVUC01000002_OVUC01000002.1	blaOXA-2	SAMN07839291	PRJEB26733	2016_4_26	35.152912_N_80.85299_W	Wastewater	1844
ENA_OVQX01002315_OVQX01002315.1	blaOXA-2	SAMN07839290	PRJEB26733	2016_4_26	35.152912_N_80.85299_W	Wastewater	2767
ENA_OVQA01003320_OVQA01003320.1	blaOXA-2	SAMN07839288	PRJEB26733	2016_2_23	35.152912_N_80.85299_W	Wastewater	1865
ENA_OVOL01005416_OVOL01005416.1	blaOXA-2	SAMN07839279	PRJEB26733	2016_2_23	35.152912_N_80.85299_W	Wastewater	2762
ENA_OVQN01012189_OVQN01012189.1	blaOXA-2	SAMN07839273	PRJEB26733	2016_2_23	35.152912_N_80.85299_W	Wastewater	2385
ENA_OVPW01008940_OVPW01008940.1	blaOXA-2	SAMN07839267	PRJEB26733	2016_2_23	35.152912_N_80.85299_W	Wastewater	1844
ENA_OVPE01016220_OVPE01016220.1	blaOXA-2	SAMN07839260	PRJEB26733	2016_4_5	35.152912_N_80.85299_W	Wastewater	1729
ENA_OVPJ01064494_OVPJ01064494.1	blaOXA-2	SAMN07839257	PRJEB26733	2016_4_5	35.152912_N_80.85299_W	Wastewater	880
ENA_OVUB01019487_OVUB01019487.1	blaOXA-2	SAMN07839252	PRJEB26733	2016_4_5	35.152912_N_80.85299_W	Wastewater	1787
ENA_OVPX01073579_OVPX01073579.1	blaOXA-2	SAMN07839250	PRJEB26733	2016_4_5	35.152912_N_80.85299_W	Wastewater	933
ENA_OVQZ01106759_OVQZ01106759.1	blaOXA-2	SAMN07839314	PRJEB26733	2016_7_26	35.15712_N_80.84963_W	Wastewater	882
ENA_OVPN01003591_OVPN01003591.1	blaOXA-2	SAMN07839306	PRJEB26733	2016_4_26	35.15712_N_80.84963_W	Wastewater	2378
ENA_OVQY01002907_OVQY01002907.1	blaOXA-2	SAMN07839283	PRJEB26733	2016_2_23	35.15712_N_80.84963_W	Wastewater	2767
ENA_OVOQ01009636_OVOQ01009636.1	blaOXA-2	SAMN07839251	PRJEB26733	2016_4_5	35.15712_N_80.84963_W	Wastewater	1844
ENA_OVSB01112169_OVSB01112169.1	blaOXA-2	SAMN07839315	PRJEB26733	2016_7_26	35.18673_N_80.84516_W	Wastewater	880
ENA_OVUF01004106_OVUF01004106.1	blaOXA-2	SAMN07839304	PRJEB26733	2016_4_26	35.18673_N_80.84516_W	Wastewater	2767
ENA_OVQD01016610_OVQD01016610.1	blaOXA-2	SAMN07839275	PRJEB26733	2016_2_23	35.18673_N_80.84516_W	Wastewater	2666
ENA_OVOI01001748_OVOI01001748.1	blaOXA-2	SAMN07839258	PRJEB26733	2016_4_5	35.18673_N_80.84516_W	Wastewater	2762
ENA_OVPG01016473_OVPG01016473.1	blaOXA-2	SAMN07839282	PRJEB26733	2016_2_25	35.311005_N_80.68383_W	Wastewater	1843
ENA_OVSD01001725_OVSD01001725.1	blaOXA-2	SAMN07839324	PRJEB26733	2016_7_28	35.3302_N_80.69707_W	Wastewater	2767
ENA_OVOY01045957_OVOY01045957.1	blaOXA-2	SAMN07839270	PRJEB26733	2016_3_1	35.3302_N_80.69707_W	Wastewater	853
ENA_OVQU01031434_OVQU01031434.1	blaOXA-2	SAMN07839261	PRJEB26733	2016_4_28	35.3302_N_80.69707_W	Wastewater	1277
ENA_OVOT01013773_OVOT01013773.1	blaOXA-2	SAMN07839247	PRJEB26733	2016_3_31	35.3302_N_80.69707_W	Wastewater	2077
ENA_OVPU01008003_OVPU01008003.1	blaOXA-2	SAMN07839326	PRJEB26733	2016_7_28	35.33236_N_80.714836_W	Wastewater	1843
ENA_OVOM01000097_OVOM01000097.1	blaOXA-2	SAMN07839305	PRJEB26733	2016_4_28	35.33236_N_80.714836_W	Wastewater	2378
ENA_OVRK01091366_OVRK01091366.1	blaOXA-2	SAMN07839276	PRJEB26733	2016_2_25	35.33236_N_80.714836_W	Wastewater	880
ENA_OVPM01002475_OVPM01002475.1	blaOXA-2	SAMN07839256	PRJEB26733	2016_3_31	35.33236_N_80.714836_W	Wastewater	2352
ENA_OVOX01000833_OVOX01000833.1	blaOXA-2	SAMN07839272	PRJEB26733	2016_3_1	35.333138_N_80.66722_W	Wastewater	2767
ENA_OVQR01103082_OVQR01103082.1	blaOXA-2	SAMN07839321	PRJEB26733	2016_7_28	35.33544_N_80.69757_W	Wastewater	882
ENA_OVOO01001673_OVOO01001673.1	blaOXA-2	SAMN07839320	PRJEB26733	2016_7_28	35.33544_N_80.69757_W	Wastewater	1864
ENA_OVPS01038023_OVPS01038023.1	blaOXA-2	SAMN07839319	PRJEB26733	2016_7_28	35.33544_N_80.69757_W	Wastewater	1800
ENA_OVPB01002597_OVPB01002597.1	blaOXA-2	SAMN07839317	PRJEB26733	2016_7_28	35.33544_N_80.69757_W	Wastewater	1843
ENA_OVSG01014191_OVSG01014191.1	blaOXA-2	SAMN07839316	PRJEB26733	2016_7_28	35.33544_N_80.69757_W	Wastewater	1893
ENA_OVUI01075829_OVUI01075829.1	blaOXA-2	SAMN07839303	PRJEB26733	2016_4_28	35.33544_N_80.69757_W	Wastewater	880
ENA_OVOZ01001004_OVOZ01001004.1	blaOXA-2	SAMN07839301	PRJEB26733	2016_4_28	35.33544_N_80.69757_W	Wastewater	2767
ENA_OVOP01005637_OVOP01005637.1	blaOXA-2	SAMN07839300	PRJEB26733	2016_4_28	35.33544_N_80.69757_W	Wastewater	2699
ENA_OVUJ01004242_OVUJ01004242.1	blaOXA-2	SAMN07839298	PRJEB26733	2016_4_28	35.33544_N_80.69757_W	Wastewater	1844
ENA_OVQV01063664_OVQV01063664.1	blaOXA-2	SAMN07839281	PRJEB26733	2016_2_25	35.33544_N_80.69757_W	Wastewater	850
ENA_OVUA01058441_OVUA01058441.1	blaOXA-2	SAMN07839280	PRJEB26733	2016_2_25	35.33544_N_80.69757_W	Wastewater	881
ENA_OVOK01020674_OVOK01020674.1	blaOXA-2	SAMN07839277	PRJEB26733	2016_2_25	35.33544_N_80.69757_W	Wastewater	1787
ENA_OVPZ01001143_OVPZ01001143.1	blaOXA-2	SAMN07839274	PRJEB26733	2016_2_25	35.33544_N_80.69757_W	Wastewater	2206
ENA_OVUH01003039_OVUH01003039.1	blaOXA-2	SAMN07839268	PRJEB26733	2016_2_25	35.33544_N_80.69757_W	Wastewater	2767
ENA_OVUD01077967_OVUD01077967.1	blaOXA-2	SAMN07839266	PRJEB26733	2016_3_31	35.33544_N_80.69757_W	Wastewater	880
ENA_OVQH01010425_OVQH01010425.1	blaOXA-2	SAMN07839259	PRJEB26733	2016_4_28	35.33544_N_80.69757_W	Wastewater	2600
ENA_OVQT01001257_OVQT01001257.1	blaOXA-2	SAMN07839245	PRJEB26733	2016_3_31	35.33544_N_80.69757_W	Wastewater	2676
ENA_OVRC01002495_OVRC01002495.1	blaOXA-2	SAMN07839244	PRJEB26733	2016_3_31	35.33544_N_80.69757_W	Wastewater	2173
ENA_OVPY01001889_OVPY01001889.1	blaOXA-2	SAMN07839243	PRJEB26733	2016_3_31	35.33544_N_80.69757_W	Wastewater	2767
ENA_OVUG01020829_OVUG01020829.1	blaOXA-2	SAMN07839241	PRJEB26733	2016_3_31	35.33544_N_80.69757_W	Wastewater	1794
ENA_UOQE01005402_UOQE01005402.1	blaOXA-2	SAMN07551449	PRJEB28722	2016_7_1		Bioreactor	1991
ENA_UORU01023540_UORU01023540.1	blaOXA-2	SAMN07190888	PRJEB28724	2016_3_1	37.14_N_80.41_W	Wastewater	2159
ENA_UOQJ01142522_UOQJ01142522.1	blaOXA-2	SAMN07190888	PRJEB28724	2016_3_1	37.14_N_80.41_W	Wastewater	880
ENA_UOQP01110103_UOQP01110103.1	blaOXA-2	SAMN07190888	PRJEB28724	2016_3_1	37.14_N_80.41_W	Wastewater	982
ENA_UORC01140087_UORC01140087.1	blaOXA-2	SAMN07190888	PRJEB28724	2016_3_1	37.14_N_80.41_W	Wastewater	880
ENA_UORD01145410_UORD01145410.1	blaOXA-2	SAMN07190888	PRJEB28724	2016_3_1	37.14_N_80.41_W	Wastewater	932
ENA_UORE01152667_UORE01152667.1	blaOXA-2	SAMN07190888	PRJEB28724	2016_3_1	37.14_N_80.41_W	Wastewater	932
ENA_UORP01113503_UORP01113503.1	blaOXA-2	SAMN07190888	PRJEB28724	2016_3_1	37.14_N_80.41_W	Wastewater	982
ENA_UORQ01145425_UORQ01145425.1	blaOXA-2	SAMN07190888	PRJEB28724	2016_3_1	37.14_N_80.41_W	Wastewater	880
ENA_UOSH01151823_UOSH01151823.1	blaOXA-2	SAMN07190888	PRJEB28724	2016_3_1	37.14_N_80.41_W	Wastewater	880
ENA_UOSG01040090_UOSG01040090.1	blaOXA-2	SAMN07190887	PRJEB28724	2016_3_1	37.14_N_80.41_W	Wastewater	1292
ENA_UOQM01014825_UOQM01014825.1	blaOXA-2	SAMN07190887	PRJEB28724	2016_3_1	37.14_N_80.41_W	Wastewater	2221
ENA_UORG01013455_UORG01013455.1	blaOXA-2	SAMN07190887	PRJEB28724	2016_3_1	37.14_N_80.41_W	Wastewater	2611
ENA_UORZ01003250_UORZ01003250.1	blaOXA-2	SAMN07190887	PRJEB28724	2016_3_1	37.14_N_80.41_W	Wastewater	2767
ENA_UOQH01039714_UOQH01039714.1	blaOXA-2	SAMN07190887	PRJEB28724	2016_3_1	37.14_N_80.41_W	Wastewater	1298
ENA_UOQL01049124_UOQL01049124.1	blaOXA-2	SAMN07190887	PRJEB28724	2016_3_1	37.14_N_80.41_W	Wastewater	1298
ENA_UORO01032916_UORO01032916.1	blaOXA-2	SAMN07190887	PRJEB28724	2016_3_1	37.14_N_80.41_W	Wastewater	1298
ENA_UOQO01086721_UOQO01086721.1	blaOXA-2	SAMN07190887	PRJEB28724	2016_3_1	37.14_N_80.41_W	Wastewater	881
ENA_UOQU01102212_UOQU01102212.1	blaOXA-2	SAMN07190886	PRJEB28724	2016_3_1	37.14_N_80.41_W	Bioreactor	1162
ENA_UORF01109431_UORF01109431.1	blaOXA-2	SAMN07190886	PRJEB28724	2016_3_1	37.14_N_80.41_W	Bioreactor	1011
ENA_UOSA01158148_UOSA01158148.1	blaOXA-2	SAMN07190886	PRJEB28724	2016_3_1	37.14_N_80.41_W	Bioreactor	932
ENA_UOUH01008320_UOUH01008320.1	blaOXA-2	SAMN05720195	PRJEB28756	2015_6_16	49.25_N_123.1_W	Bioreactor	2077
ENA_UOWG01155577_UOWG01155577.1	blaOXA-2	SAMN05720216	PRJEB28884	2014_11_24	40.3_N_88.15_W	Bioreactor	980
ENA_UOWO01075289_UOWO01075289.1	blaOXA-2	SAMN05720194	PRJEB28885	2015_2_9	41.12_N_87.64_W	Bioreactor	1967
ENA_UOWI01080385_UOWI01080385.1	blaOXA-2	SAMN02445070	PRJEB28899	2011_12_16	27.485973_S_153.1907_E	Bioreactor	1093
ENA_UOXT01204062_UOXT01204062.1	blaOXA-2	SAMN05720211	PRJEB28916	2015_3_3	42.35_N_70.96_W	Bioreactor	881
ENA_CAAABF010002007_CAAABF010002007.1	blaOXA-2	SAMN03074212	PRJEB30153	2013_8_13	21.15_N_79.09_E	Bioreactor	1909
ENA_CAAABT010054300_CAAABT010054300.1	blaOXA-2	SAMN05720217	PRJEB30162	2015_5_5	39.88_N_75.22_W	Bioreactor	1911
ENA_CAAABS010184108_CAAABS010184108.1	blaOXA-2	SAMN05720196	PRJEB30163	2014_12_10	41.53_N_90.43_W	Bioreactor	942
ENA_CAAABW010175937_CAAABW010175937.1	blaOXA-2	SAMN05720159	PRJEB30166	2015_4_21	39.88_N_75.22_W	Bioreactor	974
ENA_CAAABR010044591_CAAABR010044591.1	blaOXA-2	SAMN06957056	PRJEB30168	2015_11_13	42.06_N_87.68_W	Bioreactor	2046
ENA_CAAACM010076447_CAAACM010076447.1	blaOXA-2	SAMN06957055	PRJEB30168	2015_10_15	42.06_N_87.68_W	Bioreactor	1875
ENA_CAAACB010076362_CAAACB010076362.1	blaOXA-2	SAMN06957054	PRJEB30168	2015_9_17	42.06_N_87.68_W	Bioreactor	1820
ENA_CAAACA010031478_CAAACA010031478.1	blaOXA-2	SAMN06957053	PRJEB30168	2015_8_7	42.06_N_87.68_W	Bioreactor	1840
ENA_CAAACC010037177_CAAACC010037177.1	blaOXA-2	SAMN06957052	PRJEB30168	2015_5_19	42.06_N_87.68_W	Bioreactor	1469
ENA_CAAACR010066836_CAAACR010066836.1	blaOXA-2	SAMN05720213	PRJEB30173	2014_12_22	41.84_N_87.68_W	Bioreactor	1855
ENA_CAAACQ010001267_CAAACQ010001267.1	blaOXA-2	SAMN05720215	PRJEB30183	2014_12_23	40.3_N_88.15_W	Bioreactor	1844
ENA_CAAACU010177653_CAAACU010177653.1	blaOXA-2	SAMN05720283	PRJEB30184	2015_1_23	40.3_N_88.15_W	Bioreactor	932
ENA_CAAADO010203400_CAAADO010203400.1	blaOXA-2	SAMN05720227	PRJEB30185	2015_3_9	42.12_N_87.65_W	Bioreactor	1107
ENA_CAAADR010259031_CAAADR010259031.1	blaOXA-2	SAMN05720144	PRJEB30190	2014_12_22	41.84_N_87.68_W	Bioreactor	881
ENA_CAAACS010030410_CAAACS010030410.1	blaOXA-2	SAMN05720281	PRJEB30191	2015_7_16	37.78_N_122.42_W	Bioreactor	2157
ENA_CAAADP010060219_CAAADP010060219.1	blaOXA-2	SAMN05720158	PRJEB30192	2015_4_7	39.88_N_75.22_W	Bioreactor	1843
ENA_CAAADQ010254983_CAAADQ010254983.1	blaOXA-2	SAMN05720145	PRJEB30193	2014_12_29	41.84_N_87.68_W	Bioreactor	881
ENA_CAAAEM010022365_CAAAEM010022365.1	blaOXA-2	SAMN06343848	PRJEB30204	2015_1_5	48.3_N_16.2_E	Bioreactor	2226
ENA_CAAAEL010144424_CAAAEL010144424.1	blaOXA-2	SAMN06343852	PRJEB30205	2014_1_28	48.3_N_16.2_E	Bioreactor	1203
ENA_CAAAFB010036811_CAAAFB010036811.1	blaOXA-2	SAMN07581508	PRJEB30238	2015_5_1	1.31_N_103.72_E	Freshwater	1053
ENA_CAAAEX010044839_CAAAEX010044839.1	blaOXA-2	SAMN07581511	PRJEB30238	2015_5_1	1.41_N_103.73_E	Freshwater	880
ENA_CAAAFA010016799_CAAAFA010016799.1	blaOXA-2	SAMN07581509	PRJEB30238	2015_5_1	1.42_N_103.72_E	Freshwater	1696
ENA_CAAAGL010055476_CAAAGL010055476.1	blaOXA-2	SAMN05720170	PRJEB30421	2015_6_16	49.25_N_123.1_W	Bioreactor	1114
ENA_CAAAHC010129607_CAAAHC010129607.1	blaOXA-2	SAMN05720280	PRJEB30426	2015_4_22	33.8_N_118.28_W	Bioreactor	1384
ENA_CAAAHD010053480_CAAAHD010053480.1	blaOXA-2	SAMN06343849	PRJEB30428	2015_1_19	48.3_N_16.2_E	Bioreactor	2158
ENA_CAAAEM010285407_CAAAEM010285407.1	blaOXA-35	SAMN06343848	PRJEB30204	2015_1_5	48.3_N_16.2_E	Bioreactor	880
ENA_OCLR01000119_OCLR01000119.1	blaOXA-50	SAMN04168690	PRJEB22393			Human gut	2788
ENA_OCLS01000115_OCLS01000115.1	blaOXA-50	SAMN04168690	PRJEB22393			Human gut	2788
ENA_OCLT01000062_OCLT01000062.1	blaOXA-50	SAMN04168690	PRJEB22393			Human gut	2788
ENA_OCLW01000061_OCLW01000061.1	blaOXA-50	SAMN04168690	PRJEB22393			Human gut	2788
ENA_OCRL01000067_OCRL01000067.1	blaOXA-50	SAMN04168690	PRJEB22393			Human gut	2788
ENA_CAABUM010000017_CAABUM010000017.1	blaOXA-50	SAMN00998645	PRJEB22528			Human gut	2788
ENA_CAABIM010000016_CAABIM010000016.1	blaOXA-50	SAMN00998645	PRJEB22528			Human gut	2788
ENA_OBJZ01000022_OBJZ01000022.1	blaOXA-50	SAMN02364493	PRJEB22542	2012_1_1		Human gut	2788
ENA_OQXG01000542_OQXG01000542.1	blaOXA-50	SAMN04161032	PRJEB26161	2012_2_1	40.4308_N_79.9598_W	Human gut	2788
ENA_OQYI01000198_OQYI01000198.1	blaOXA-50	SAMN04161032	PRJEB26161	2012_2_1	40.4308_N_79.9598_W	Human gut	2788
ENA_OQZJ01000155_OQZJ01000155.1	blaOXA-50	SAMN04161032	PRJEB26161	2012_2_1	40.4308_N_79.9598_W	Human gut	2788
ENA_ORBP01000011_ORBP01000011.1	blaOXA-50	SAMN04161032	PRJEB26161	2012_2_1	40.4308_N_79.9598_W	Human gut	2788
ENA_OVIZ01000025_OVIZ01000025.1	blaOXY-2-1	SAMN02676152	PRJEB26165			Human gut	2869
ENA_OVHL01000033_OVHL01000033.1	blaOXY-2-1	SAMN02676151	PRJEB26165			Human gut	2869
ENA_OVHM01000021_OVHM01000021.1	blaOXY-2-1	SAMN02676151	PRJEB26165			Human gut	2869
ENA_OJKA01000280_OJKA01000280.1	blaOXY-2-7	SAMEA4350155	PRJEB24818			Human gut	2869
ENA_ORAA01000196_ORAA01000196.1	blaOXY-2-7	SAMN04161032	PRJEB26161	2012_2_1	40.4308_N_79.9598_W	Human gut	2869
ENA_ORBP01000690_ORBP01000690.1	blaOXY-2-7	SAMN04161032	PRJEB26161	2012_2_1	40.4308_N_79.9598_W	Human gut	2869
ENA_UORA01019057_UORA01019057.1	blaPER-1	SAMN07190885	PRJEB28724	2016_3_17	22.4_N_114.21_E	Wastewater	2070
ENA_UOSX01017147_UOSX01017147.1	blaPER-1	SAMN07190885	PRJEB28724	2016_3_17	22.4_N_114.21_E	Wastewater	2070
ENA_UOQS01018308_UOQS01018308.1	blaPER-3	SAMN07190885	PRJEB28724	2016_3_17	22.4_N_114.21_E	Wastewater	2070
ENA_UORI01014859_UORI01014859.1	blaPER-3	SAMN07190885	PRJEB28724	2016_3_17	22.4_N_114.21_E	Wastewater	2071
ENA_UORM01018514_UORM01018514.1	blaPER-3	SAMN07190885	PRJEB28724	2016_3_17	22.4_N_114.21_E	Wastewater	2071
ENA_UORS01016517_UORS01016517.1	blaPER-3	SAMN07190885	PRJEB28724	2016_3_17	22.4_N_114.21_E	Wastewater	2070
ENA_UOSM01004904_UOSM01004904.1	blaPER-3	SAMN07190885	PRJEB28724	2016_3_17	22.4_N_114.21_E	Wastewater	2071
ENA_CAAAET010015172_CAAAET010015172.1	blaPER-3	SAMN07581507	PRJEB30238	2015_5_1	1.38_N_103.92_E	Freshwater	1551
ENA_CAAAEX010004105_CAAAEX010004105.1	blaPER-3	SAMN07581511	PRJEB30238	2015_5_1	1.41_N_103.73_E	Freshwater	2555
ENA_OGJI01001769_OGJI01001769.1	blaSHV-108	SAMEA2582119	PRJEB24529			Human gut	2860
ENA_OWBL01001782_OWBL01001782.1	blaSHV-108	SAMEA3708669	PRJEB26832	2014_1_1	55.676098_N_12.568337_E	Human gut	2860
ENA_OWAO01000086_OWAO01000086.1	blaSHV-108	SAMEA3708649	PRJEB26832	2014_1_1	55.676098_N_12.568337_E	Human gut	2860
ENA_CAACHB010006234_CAACHB010006234.1	blaSHV-148	SAMN01780023	PRJEB22528			Human gut	882
ENA_CAABVH010000012_CAABVH010000012.1	blaSHV-168	SAMN00991541	PRJEB22528			Human gut	2860
ENA_CAACLO010000011_CAACLO010000011.1	blaSHV-168	SAMN00991541	PRJEB22528			Human gut	2860
ENA_OFCP01000526_OFCP01000526.1	blaSHV-168	SAMEA2699039	PRJEB24076			Human gut	2860
ENA_OFCG01000438_OFCG01000438.1	blaSHV-168	SAMEA2699038	PRJEB24076			Human gut	2860
ENA_OFCM01000029_OFCM01000029.1	blaSHV-168	SAMEA2699037	PRJEB24076			Human gut	2860
ENA_OLOE01000040_OLOE01000040.1	blaSHV-168	SAMEA3136765	PRJEB25190			Human gut	2860
ENA_OLQF01000042_OLQF01000042.1	blaSHV-168	SAMEA3136702	PRJEB25190			Human gut	2860
ENA_UAGO01003553_UAGO01003553.1	blaSHV-168	SAMN06165053	PRJEB26926	2012_1_1		Human gut	2135
ENA_OZBM01000254_OZBM01000254.1	blaSHV-168	SAMN06165053	PRJEB26926	2012_1_1		Human gut	2860
ENA_OGZE01005957_OGZE01005957.1	blaSHV-27	SAMEA3541503	PRJEB24748			Human gut	2860
ENA_OKVG01000999_OKVG01000999.1	blaSHV-27	SAMN03281018	PRJEB24777			Human gut	2860
ENA_OKVI01001105_OKVI01001105.1	blaSHV-27	SAMN03281018	PRJEB24777			Human gut	2678
ENA_OIET01000002_OIET01000002.1	blaSHV-27	SAMN03279760	PRJEB24777	2005_9_16		Human gut	2860
ENA_OIEV01000001_OIEV01000001.1	blaSHV-27	SAMN03279760	PRJEB24777	2005_9_16		Human gut	2860
ENA_OJTM01000037_OJTM01000037.1	blaSHV-27	SAMN04436762	PRJEB24849	2011_3_7	38.6375_N_90.2651_W	Human gut	2860
ENA_OOLJ01000178_OOLJ01000178.1	blaSHV-27	SAMN03398557	PRJEB25958			Human skin	2860
ENA_OWRA01000169_OWRA01000169.1	blaSHV-27	SAMEA4378322	PRJEB26924	2013_1_1	55.676098_N_12.568337_E	Human gut	2860
ENA_OWSS01000536_OWSS01000536.1	blaSHV-27	SAMEA4378237	PRJEB26924	2013_1_1	55.676098_N_12.568337_E	Human gut	2860
ENA_OWUU01000006_OWUU01000006.1	blaSHV-27	SAMN05827188	PRJEB26925			Human gut	2860
ENA_UOWS01001344_UOWS01001344.1	blaSHV-27	SAMN08375884	PRJEB28905	2017_1_1	39.26_N_76.79_W	Food	2860
ENA_CAABXD010000017_CAABXD010000017.1	blaSHV-28	SAMN01795863	PRJEB22528			Human gut	2860
ENA_CAACCI010000015_CAACCI010000015.1	blaSHV-28	SAMN01795863	PRJEB22528			Human gut	2860
ENA_CAABAY010000016_CAABAY010000016.1	blaSHV-28	SAMN01795863	PRJEB22528			Human gut	2860
ENA_CAABDB010000014_CAABDB010000014.1	blaSHV-28	SAMN01795863	PRJEB22528			Human gut	2860
ENA_CAACMN010000355_CAACMN010000355.1	blaSHV-28	SAMN01041743	PRJEB22528			Human gut	2860
ENA_CAAAUM010000357_CAAAUM010000357.1	blaSHV-28	SAMN01041743	PRJEB22528			Human gut	2860
ENA_CAAAWF010000356_CAAAWF010000356.1	blaSHV-28	SAMN01041743	PRJEB22528			Human gut	2860
ENA_CAABIU010000354_CAABIU010000354.1	blaSHV-28	SAMN01041743	PRJEB22528			Human gut	2860
ENA_CAABLG010000359_CAABLG010000359.1	blaSHV-28	SAMN01041743	PRJEB22528			Human gut	2860
ENA_OKVT01000147_OKVT01000147.1	blaSHV-28	SAMN03281019	PRJEB24777	2005_11_8		Human gut	2860
ENA_OIEJ01000084_OIEJ01000084.1	blaSHV-28	SAMN03281019	PRJEB24777	2005_11_8		Human gut	2860
ENA_OKVQ01000001_OKVQ01000001.1	blaSHV-28	SAMN03281009	PRJEB24777			Human gut	2860
ENA_OIEP01000001_OIEP01000001.1	blaSHV-28	SAMN03281009	PRJEB24777			Human gut	2860
ENA_OVZC01000220_OVZC01000220.1	blaSHV-28	SAMEA3708659	PRJEB26832	2014_1_1	55.676098_N_12.568337_E	Human gut	2860
ENA_CAABXO010000028_CAABXO010000028.1	blaSHV-36	SAMN01795801	PRJEB22528			Human gut	2860
ENA_CAABXT010000024_CAABXT010000024.1	blaSHV-36	SAMN01795801	PRJEB22528			Human gut	2860
ENA_CAABXW010000031_CAABXW010000031.1	blaSHV-36	SAMN01795801	PRJEB22528			Human gut	2860
ENA_CAABYZ010000031_CAABYZ010000031.1	blaSHV-36	SAMN01795801	PRJEB22528			Human gut	2860
ENA_CAACGW010000026_CAACGW010000026.1	blaSHV-36	SAMN01795801	PRJEB22528			Human gut	2860
ENA_CAACHC010000029_CAACHC010000029.1	blaSHV-36	SAMN01795801	PRJEB22528			Human gut	2860
ENA_CAABAD010000026_CAABAD010000026.1	blaSHV-36	SAMN01795801	PRJEB22528			Human gut	2860
ENA_CAABVU010000026_CAABVU010000026.1	blaSHV-36	SAMN01795800	PRJEB22528			Human gut	2860
ENA_CAABIV010000024_CAABIV010000024.1	blaSHV-36	SAMN01795800	PRJEB22528			Human gut	2860
ENA_CAABJR010000028_CAABJR010000028.1	blaSHV-36	SAMN01795800	PRJEB22528			Human gut	2860
ENA_CAACSW010000197_CAACSW010000197.1	blaSHV-36	SAMN01780268	PRJEB22528			Human gut	2860
ENA_CAACNX010000022_CAACNX010000022.1	blaSHV-36	SAMN01774312	PRJEB22528			Human gut	2860
ENA_CAACOV010000023_CAACOV010000023.1	blaSHV-36	SAMN01774312	PRJEB22528			Human gut	2860
ENA_CAACRZ010000021_CAACRZ010000021.1	blaSHV-36	SAMN01774312	PRJEB22528			Human gut	2860
ENA_CAACSB010000021_CAACSB010000021.1	blaSHV-36	SAMN01774312	PRJEB22528			Human gut	2860
ENA_CAAAMQ010000018_CAAAMQ010000018.1	blaSHV-36	SAMN01774312	PRJEB22528			Human gut	2860
ENA_CAAAMW010000027_CAAAMW010000027.1	blaSHV-36	SAMN01774312	PRJEB22528			Human gut	2860
ENA_CAAASM010000020_CAAASM010000020.1	blaSHV-36	SAMN01774312	PRJEB22528			Human gut	2860
ENA_CAABEZ010000022_CAABEZ010000022.1	blaSHV-36	SAMN01774312	PRJEB22528			Human gut	2860
ENA_CAACOY010000261_CAACOY010000261.1	blaSHV-36	SAMN01774275	PRJEB22528			Human gut	2860
ENA_CAACSC010001300_CAACSC010001300.1	blaSHV-36	SAMN01774275	PRJEB22528			Human gut	1958
ENA_CAACSE010000271_CAACSE010000271.1	blaSHV-36	SAMN01774275	PRJEB22528			Human gut	2860
ENA_CAACSP010003284_CAACSP010003284.1	blaSHV-36	SAMN01774275	PRJEB22528			Human gut	1165
ENA_CAAARE010000376_CAAARE010000376.1	blaSHV-36	SAMN01774275	PRJEB22528			Human gut	2039
ENA_CAABEX010000447_CAABEX010000447.1	blaSHV-36	SAMN01774275	PRJEB22528			Human gut	1986
ENA_CAABGA010003385_CAABGA010003385.1	blaSHV-36	SAMN01774275	PRJEB22528			Human gut	1111
ENA_CAACIY010000003_CAACIY010000003.1	blaSHV-36	SAMN01774096	PRJEB22528			Human gut	2860
ENA_CAACKI010000002_CAACKI010000002.1	blaSHV-36	SAMN01774096	PRJEB22528			Human gut	2860
ENA_CAAATQ010000002_CAAATQ010000002.1	blaSHV-36	SAMN01774096	PRJEB22528			Human gut	2860
ENA_CAAAUQ010000004_CAAAUQ010000004.1	blaSHV-36	SAMN01774096	PRJEB22528			Human gut	2860
ENA_CAAAVA010000003_CAAAVA010000003.1	blaSHV-36	SAMN01774096	PRJEB22528			Human gut	2860
ENA_CAAAVC010000002_CAAAVC010000002.1	blaSHV-36	SAMN01774096	PRJEB22528			Human gut	2860
ENA_CAABNJ010000004_CAABNJ010000004.1	blaSHV-36	SAMN01774096	PRJEB22528			Human gut	2860
ENA_CAABBU010000093_CAABBU010000093.1	blaSHV-36	SAMN01773507	PRJEB22528			Human gut	2860
ENA_CAABDP010000033_CAABDP010000033.1	blaSHV-36	SAMN01773507	PRJEB22528			Human gut	2860
ENA_CAABQC010000002_CAABQC010000002.1	blaSHV-36	SAMN01773327	PRJEB22528			Human gut	2860
ENA_CAABQN010000001_CAABQN010000001.1	blaSHV-36	SAMN01773327	PRJEB22528			Human gut	2860
ENA_CAABRX010000007_CAABRX010000007.1	blaSHV-36	SAMN01773327	PRJEB22528			Human gut	2860
ENA_CAACUG010000021_CAACUG010000021.1	blaSHV-36	SAMN01773327	PRJEB22528			Human gut	2860
ENA_CAAAJY010000001_CAAAJY010000001.1	blaSHV-36	SAMN01773327	PRJEB22528			Human gut	2860
ENA_CAAAKD010000092_CAAAKD010000092.1	blaSHV-36	SAMN01773327	PRJEB22528			Human gut	2860
ENA_CAAAKU010000004_CAAAKU010000004.1	blaSHV-36	SAMN01773327	PRJEB22528			Human gut	2860
ENA_CAAAQA010000028_CAAAQA010000028.1	blaSHV-36	SAMN01773327	PRJEB22528			Human gut	2860
ENA_CAACJF010001067_CAACJF010001067.1	blaSHV-36	SAMN01041764	PRJEB22528			Human gut	1959
ENA_CAACLK010002059_CAACLK010002059.1	blaSHV-36	SAMN01041764	PRJEB22528			Human gut	2039
ENA_CAACNR010000929_CAACNR010000929.1	blaSHV-36	SAMN01041764	PRJEB22528			Human gut	2860
ENA_CAABKC010000097_CAABKC010000097.1	blaSHV-36	SAMN01041764	PRJEB22528			Human gut	2860
ENA_CAABOG010000061_CAABOG010000061.1	blaSHV-36	SAMN01041764	PRJEB22528			Human gut	2150
ENA_CAABVQ010000054_CAABVQ010000054.1	blaSHV-36	SAMN01041719	PRJEB22528			Human gut	2860
ENA_CAAAVR010000003_CAAAVR010000003.1	blaSHV-36	SAMN01041719	PRJEB22528			Human gut	2860
ENA_CAAAWJ010000047_CAAAWJ010000047.1	blaSHV-36	SAMN01041719	PRJEB22528			Human gut	2860
ENA_CAABWW010000034_CAABWW010000034.1	blaSHV-36	SAMN00991571	PRJEB22528			Human gut	2860
ENA_CAABIX010000031_CAABIX010000031.1	blaSHV-36	SAMN00991571	PRJEB22528			Human gut	2860
ENA_CAABVO010000023_CAABVO010000023.1	blaSHV-36	SAMN00990383	PRJEB22528			Human gut	2860
ENA_CAABIJ010000022_CAABIJ010000022.1	blaSHV-36	SAMN00990383	PRJEB22528			Human gut	2860
ENA_CAABWI010000003_CAABWI010000003.1	blaSHV-36	SAMN00779900	PRJEB22528			Human gut	2860
ENA_CAACCT010000003_CAACCT010000003.1	blaSHV-36	SAMN00779900	PRJEB22528			Human gut	2860
ENA_CAACFX010000003_CAACFX010000003.1	blaSHV-36	SAMN00779900	PRJEB22528			Human gut	2860
ENA_CAABCH010000003_CAABCH010000003.1	blaSHV-36	SAMN00779900	PRJEB22528			Human gut	2860
ENA_CAABUU010000111_CAABUU010000111.1	blaSHV-36	SAMN00779632	PRJEB22528			Human gut	2860
ENA_CAACCJ010000091_CAACCJ010000091.1	blaSHV-36	SAMN00779632	PRJEB22528			Human gut	2860
ENA_CAABCF010000078_CAABCF010000078.1	blaSHV-36	SAMN00779632	PRJEB22528			Human gut	2860
ENA_CAABEA010000087_CAABEA010000087.1	blaSHV-36	SAMN00779632	PRJEB22528			Human gut	2860
ENA_CAABWA010000486_CAABWA010000486.1	blaSHV-36	SAMN00769060	PRJEB22528			Human gut	2860
ENA_CAABCK010000633_CAABCK010000633.1	blaSHV-36	SAMN00769060	PRJEB22528			Human gut	2860
ENA_CAABED010000986_CAABED010000986.1	blaSHV-36	SAMN00769060	PRJEB22528			Human gut	2860
ENA_CAACHH010001060_CAACHH010001060.1	blaSHV-36	SAMN00001760	PRJEB22528			Human gut	2781
ENA_CAAAZV010000213_CAAAZV010000213.1	blaSHV-36	SAMN00001760	PRJEB22528			Human gut	2860
ENA_CAABJQ010000026_CAABJQ010000026.1	blaSHV-36	SAMN01774324	PRJEB22528			Human gut	2860
ENA_CAABKV010000025_CAABKV010000025.1	blaSHV-36	SAMN01774324	PRJEB22528			Human gut	2860
ENA_CAABVG010000026_CAABVG010000026.1	blaSHV-36	SAMN01774324	PRJEB22528			Human gut	2860
ENA_OLJC01000024_OLJC01000024.1	blaSHV-36	SAMN04436803	PRJEB24849	2011_6_13	38.6375 N 90.2651 W	Human gut	2860
ENA_OJTS01000128_OJTS01000128.1	blaSHV-36	SAMN04436803	PRJEB24849	2011_6_13	38.6375 N 90.2651 W	Human gut	2860
ENA_OKCO01000175_OKCO01000175.1	blaSHV-36	SAMN04436802	PRJEB24849	2011_6_7	38.6375 N 90.2651 W	Human gut	2860
ENA_OKCU01000027_OKCU01000027.1	blaSHV-36	SAMN04436802	PRJEB24849	2011_6_7	38.6375 N 90.2651 W	Human gut	2860
ENA_OKJQ01000120_OKJQ01000120.1	blaSHV-36	SAMN04436658	PRJEB24849	2010_6_1	38.6375 N 90.2651 W	Human gut	2860
ENA_OLJH01000001_OLJH01000001.1	blaSHV-36	SAMN04436804	PRJEB24849	2011_5_3	38.6375_N_90.2651_W	Human gut	2860
ENA_OWZQ01000190_OWZQ01000190.1	blaSHV-36	SAMN05827234	PRJEB26925			Human gut	2860
ENA_OWSZ01000732_OWSZ01000732.1	blaSHV-36	SAMN05827173	PRJEB26925			Human gut	2860
ENA_OXIU01001179_OXIU01001179.1	blaSHV-36	SAMN05826486	PRJEB26925			Human gut	1911
ENA_OBJX01000007_OBJX01000007.1	blaSHV-37	SAMN02364490	PRJEB22542	2012_1_1		Human gut	2860
ENA_OWHJ01002244_OWHJ01002244.1	blaSHV-40	SAMN04480495	PRJEB26833	2014_6_30	32.8094_N_96.8365_W	Human gut	1965
ENA_OWHM01000726_OWHM01000726.1	blaSHV-40	SAMN04480495	PRJEB26833	2014_6_30	32.8094_N_96.8365_W	Human gut	1963
ENA_OEGM01000003_OEGM01000003.1	blaSHV-40	SAMN02317157				Human gut	2860
ENA_CAABUR010005120_CAABUR010005120.1	blaSHV-41	SAMN00990371	PRJEB22528			Human gut	2000
ENA_CAACDP010003230_CAACDP010003230.1	blaSHV-41	SAMN00990371	PRJEB22528			Human gut	2050
ENA_CAABDI010003377_CAABDI010003377.1	blaSHV-41	SAMN00990371	PRJEB22528			Human gut	2433
ENA_ONZZ01000695_ONZZ01000695.1	blaSHV-42	SAMN06348122	PRJEB24527	2015_10_1	30.3 N 120.2 E	Human gut	2860
ENA_OGGO01000082_OGGO01000082.1	blaSHV-42	SAMEA2582036	PRJEB24529			Human gut	2860
ENA_OVGN01000683_OVGN01000683.1	blaSHV-42	SAMN06016339	PRJEB26158	2015_4_1	30.3_N_120.2_E	Human gut	2860
ENA_OKVN01001103_OKVN01001103.1	blaSHV-62	SAMN03281020	PRJEB24777	2005_12_29		Human gut	2860
ENA_OIEQ01000629_OIEQ01000629.1	blaSHV-62	SAMN03281020	PRJEB24777	2005_12_29		Human gut	2860
ENA_OXCH01000594_OXCH01000594.1	blaSHV-62	SAMN05827150	PRJEB26925			Human gut	2860
ENA_CAABYQ010000011_CAABYQ010000011.1	blaSHV-71	SAMN01041682	PRJEB22528			Human gut	2860
ENA_CAACMF010000010_CAACMF010000010.1	blaSHV-71	SAMN01041682	PRJEB22528			Human gut	2860
ENA_CAAAUU010000013_CAAAUU010000013.1	blaSHV-71	SAMN01041682	PRJEB22528			Human gut	2860
ENA_CAABLC010000011_CAABLC010000011.1	blaSHV-71	SAMN01041682	PRJEB22528			Human gut	2860
ENA_CAABLR010000012_CAABLR010000012.1	blaSHV-71	SAMN01041682	PRJEB22528			Human gut	2860
ENA_CAABON010000015_CAABON010000015.1	blaSHV-71	SAMN01041682	PRJEB22528			Human gut	2860
ENA_OGJQ01000111_OGJQ01000111.1	blaSHV-71	SAMEA2582138	PRJEB24529			Human gut	2860
ENA_OHAE01000344_OHAE01000344.1	blaSHV-71	SAMEA3541535	PRJEB24748			Human gut	2860
ENA_OWRB01000135_OWRB01000135.1	blaSHV-71	SAMEA4378295	PRJEB26924	2013_1_1	55.676098_N_12.568337_E	Human gut	2860
ENA_OLQX01008877_OLQX01008877.1	blaSHV-75	SAMEA3136701	PRJEB25190			Human gut	2890
ENA_OBVE01000295_OBVE01000295.1	blaSHV-76	SAMEA2579969	PRJEB22360			Human gut	2890
ENA_OBVD01002673_OBVD01002673.1	blaSHV-76	SAMEA2579967	PRJEB22360			Human gut	2807
ENA_CAABUT010000198_CAABUT010000198.1	blaSHV-83	SAMN01795805	PRJEB22528			Human gut	2866
ENA_CAACKK010000363_CAACKK010000363.1	blaSHV-83	SAMN01795805	PRJEB22528			Human gut	2866
ENA_CAAANV010000663_CAAANV010000663.1	blaSHV-83	SAMN01780268	PRJEB22528			Human gut	1947
ENA_CAABYV010000150_CAABYV010000150.1	blaSHV-83	SAMN01773502	PRJEB22528			Human gut	2866
ENA_CAACHZ010000252_CAACHZ010000252.1	blaSHV-83	SAMN01773502	PRJEB22528			Human gut	2866
ENA_CAACKT010000132_CAACKT010000132.1	blaSHV-83	SAMN01773502	PRJEB22528			Human gut	2866
ENA_CAAATW010000137_CAAATW010000137.1	blaSHV-83	SAMN01773502	PRJEB22528			Human gut	2866
ENA_CAABNI010000165_CAABNI010000165.1	blaSHV-83	SAMN01773502	PRJEB22528			Human gut	2866
ENA_CAACKL010000120_CAACKL010000120.1	blaSHV-83	SAMN00991546	PRJEB22528			Human gut	2866
ENA_CAAATG010000129_CAAATG010000129.1	blaSHV-83	SAMN00991546	PRJEB22528			Human gut	2866
ENA_CAAAVI010000106_CAAAVI010000106.1	blaSHV-83	SAMN00991546	PRJEB22528			Human gut	2866
ENA_CAABJP010000098_CAABJP010000098.1	blaSHV-83	SAMN00991546	PRJEB22528			Human gut	2866
ENA_CAABKU010000121_CAABKU010000121.1	blaSHV-83	SAMN00991546	PRJEB22528			Human gut	2866
ENA_CAABNS010000113_CAABNS010000113.1	blaSHV-83	SAMN00991546	PRJEB22528			Human gut	2866
ENA_CAACMS010000325_CAACMS010000325.1	blaSHV-83	SAMN00779901	PRJEB22528			Human gut	2866
ENA_CAAAUD010000155_CAAAUD010000155.1	blaSHV-83	SAMN00779901	PRJEB22528			Human gut	2866
ENA_CAABJA010000152_CAABJA010000152.1	blaSHV-83	SAMN00779901	PRJEB22528			Human gut	2866
ENA_CAABLE010000179_CAABLE010000179.1	blaSHV-83	SAMN00779901	PRJEB22528			Human gut	2866
ENA_CAABOM010000156_CAABOM010000156.1	blaSHV-83	SAMN00779901	PRJEB22528			Human gut	2866
ENA_OGLZ01000001_OGLZ01000001.1	blaSHV-83	SAMEA2581893	PRJEB24529			Human gut	2866
ENA_OKWK01000036_OKWK01000036.1	blaSHV-83	SAMN07501053	PRJEB24779		40.44 N 79.99 W	Human gut	2866
ENA_OIFK01000018_OIFK01000018.1	blaSHV-83	SAMN07501052	PRJEB24779		40.44 N 79.99 W	Human gut	2866
ENA_OJYW01000006_OJYW01000006.1	blaSHV-83	SAMN04436951	PRJEB24849	2012_9_7	38.6375_N_90.2651_W	Human gut	2866
ENA_OKHF01000033_OKHF01000033.1	blaSHV-83	SAMN04436930	PRJEB24849	2012_6_13	38.6375_N_90.2651_W	Human gut	2866
ENA_OKDF01000018_OKDF01000018.1	blaSHV-83	SAMN04436873	PRJEB24849	2011_9_21	38.6375_N_90.2651_W	Human gut	2866
ENA_OKEF01000048_OKEF01000048.1	blaSHV-83	SAMN04436836	PRJEB24849	2011_9_17	38.6375_N_90.2651_W	Human gut	2758
ENA_UEPP01000068_UEPP01000068.1	blaSHV-83	SAMN06115494	PRJEB26167	2014_10_21	29.35_N_106.33_E	Human gut	2866
ENA_UEOB01002124_UEOB01002124.1	blaSHV-83	SAMN06115404	PRJEB26167	2016_4_1	29.35_N_106.33_E	Human gut	2866
ENA_OWUA01000023_OWUA01000023.1	blaSHV-83	SAMN05827142	PRJEB26925			Human gut	2866
ENA_OKGG01000001_OKGG01000001.1	blaSHV-83	SAMN04436952				Human gut	2866
ENA_OFCQ01000001_OFCQ01000001.1	blaSHV-93	SAMEA2699036	PRJEB24076			Human gut	2860
ENA_OFDJ01000022_OFDJ01000022.1	blaSHV-93	SAMEA2699035	PRJEB24076			Human gut	2860
ENA_OFCH01000074_OFCH01000074.1	blaSHV-93	SAMEA2699034	PRJEB24076			Human gut	2860
ENA_OFCV01000069_OFCV01000069.1	blaSHV-93	SAMEA2699033	PRJEB24076			Human gut	2860
ENA_OFCR01000001_OFCR01000001.1	blaSHV-93	SAMEA2699032	PRJEB24076			Human gut	2860
ENA_OFCO01000001_OFCO01000001.1	blaSHV-93	SAMEA2699031	PRJEB24076			Human gut	2860
ENA_OWIK01000583_OWIK01000583.1	blaTEM-1	SAMN05065743	PRJEB22554			Human gut	2860
ENA_OVEW01001050_OVEW01001050.1	blaTEM-1	SAMN02428042	PRJEB26096	2013_1_19	39.905556_N_116.39139_E	Human oral	2027
ENA_OVTN01000836_OVTN01000836.1	blaTEM-1	SAMN06016419	PRJEB26158	2015_4_1	30.3_N_120.2_E	Human gut	2860
ENA_OVTI01001092_OVTI01001092.1	blaTEM-1	SAMN06016399	PRJEB26158	2015_4_1	30.3_N_120.2_E	Human gut	2150
ENA_OVLW01002528_OVLW01002528.1	blaTEM-1	SAMN06016397	PRJEB26158	2015_4_1	30.3_N_120.2_E	Human gut	2860
ENA_OVFH01000038_OVFH01000038.1	blaTEM-1	SAMN06016390	PRJEB26158	2015_4_1	30.3_N_120.2_E	Human gut	2150
ENA_OVTR01005001_OVTR01005001.1	blaTEM-1	SAMN06016381	PRJEB26158	2015_4_1	30.3_N_120.2_E	Human gut	1990
ENA_OVGI01004130_OVGI01004130.1	blaTEM-1	SAMN06016378	PRJEB26158	2015_4_1	30.3_N_120.2_E	Human gut	2860
ENA_OVUM01003723_OVUM01003723.1	blaTEM-1	SAMN06016364	PRJEB26158	2015_4_1	30.3_N_120.2_E	Human gut	2151
ENA_OVST01005442_OVST01005442.1	blaTEM-1	SAMN06016344	PRJEB26158	2015_4_1	30.3_N_120.2_E	Human gut	2062
ENA_OVLJ01001586_OVLJ01001586.1	blaTEM-1	SAMN06016338	PRJEB26158	2015_4_1	30.3_N_120.2_E	Human gut	2860
ENA_OVFV01000838_OVFV01000838.1	blaTEM-1	SAMN06016331	PRJEB26158	2015_4_1	30.3_N_120.2_E	Human gut	2860
ENA_OVLY01003045_OVLY01003045.1	blaTEM-1	SAMN06016327	PRJEB26158	2015_4_1	30.3_N_120.2_E	Human gut	2490
ENA_OVGX01000043_OVGX01000043.1	blaTEM-1	SAMN02676154	PRJEB26165			Human gut	1925
ENA_OVIJ01000234_OVIJ01000234.1	blaTEM-1	SAMN02676154	PRJEB26165			Human gut	1951
ENA_OVIK01000238_OVIK01000238.1	blaTEM-1	SAMN02676153	PRJEB26165			Human gut	2860
ENA_OVIZ01000126_OVIZ01000126.1	blaTEM-1	SAMN02676152	PRJEB26165			Human gut	2860
ENA_OVHL01000132_OVHL01000132.1	blaTEM-1	SAMN02676151	PRJEB26165			Human gut	2860
ENA_OVHM01000144_OVHM01000144.1	blaTEM-1	SAMN02676151	PRJEB26165			Human gut	2860
ENA_OVHA01000381_OVHA01000381.1	blaTEM-1	SAMN02676142	PRJEB26165			Human gut	2860
ENA_OVHN01000425_OVHN01000425.1	blaTEM-1	SAMN02676142	PRJEB26165			Human gut	2860
ENA_OVIB01000474_OVIB01000474.1	blaTEM-1	SAMN02676142	PRJEB26165			Human gut	2860
ENA_UENY01000612_UENY01000612.1	blaTEM-1	SAMN06115543	PRJEB26167	2014_11_10	29.35_N_106.33_E	Human gut	2860
ENA_UERV01004501_UERV01004501.1	blaTEM-1	SAMN06115540	PRJEB26167	2015_11_18	29.35_N_106.33_E	Human gut	2623
ENA_UERY01018189_UERY01018189.1	blaTEM-1	SAMN06115529	PRJEB26167	2015_8_26	29.35_N_106.33_E	Human gut	1395
ENA_UEYD01020411_UEYD01020411.1	blaTEM-1	SAMN06115506	PRJEB26167	2015_8_7	29.35_N_106.33_E	Human gut	1395
ENA_UESR01000163_UESR01000163.1	blaTEM-1	SAMN06115504	PRJEB26167	2015_8_6	29.35_N_106.33_E	Human gut	2172
ENA_UEOK01001525_UEOK01001525.1	blaTEM-1	SAMN06115499	PRJEB26167	2015_6_10	29.35_N_106.33_E	Human gut	2715
ENA_UEOC01002661_UEOC01002661.1	blaTEM-1	SAMN06115493	PRJEB26167	2015_4_26	29.35_N_106.33_E	Human gut	2860
ENA_UEPG01005170_UEPG01005170.1	blaTEM-1	SAMN06115491	PRJEB26167	2015_4_23	29.35_N_106.33_E	Human gut	2481
ENA_UEYL01013196_UEYL01013196.1	blaTEM-1	SAMN06115482	PRJEB26167	2015_3_11	29.35_N_106.33_E	Human gut	2084
ENA_UEOS01020901_UEOS01020901.1	blaTEM-1	SAMN06115446	PRJEB26167	2015_8_7	29.35_N_106.33_E	Human gut	1701
ENA_UEPI01000401_UEPI01000401.1	blaTEM-1	SAMN06115442	PRJEB26167	2015_7_28	29.35_N_106.33_E	Human gut	2860
ENA_UEOE01012703_UEOE01012703.1	blaTEM-1	SAMN06115439	PRJEB26167	2015_7_15	29.35_N_106.33_E	Human gut	2086
ENA_UERQ01005174_UERQ01005174.1	blaTEM-1	SAMN06115429	PRJEB26167	2015_4_15	29.35_N_106.33_E	Human gut	2751
ENA_UEQX01006618_UEQX01006618.1	blaTEM-1	SAMN06115425	PRJEB26167	2015_4_7	29.35_N_106.33_E	Human gut	2032
ENA_OURR01004369_OURR01004369.1	blaTEM-1	SAMEA2338732	PRJEB26280	2008_1_1	40.416634_N_3.7037659_W	Human gut	2860
ENA_OWCC01000607_OWCC01000607.1	blaTEM-1	SAMEA3708703	PRJEB26832	2014_1_1	55.676098_N_12.568337_E	Human gut	2872
ENA_OWCZ01023276_OWCZ01023276.1	blaTEM-1	SAMEA3708699	PRJEB26832	2014_1_1	55.676098_N_12.568337_E	Human gut	2147
ENA_OVYI01005520_OVYI01005520.1	blaTEM-1	SAMEA3708691	PRJEB26832	2014_1_1	55.676098_N_12.568337_E	Human gut	2468
ENA_OWGT01007151_OWGT01007151.1	blaTEM-1	SAMEA3708688	PRJEB26832	2014_1_1	55.676098_N_12.568337_E	Human gut	2807
ENA_OWAJ01010505_OWAJ01010505.1	blaTEM-1	SAMEA3708685	PRJEB26832	2014_1_1	55.676098_N_12.568337_E	Human gut	2062
ENA_OWAA01016652_OWAA01016652.1	blaTEM-1	SAMEA3708684	PRJEB26832	2014_1_1	55.676098_N_12.568337_E	Human gut	2062
ENA_OWDN01002761_OWDN01002761.1	blaTEM-1	SAMEA3708681	PRJEB26832	2014_1_1	55.676098_N_12.568337_E	Human gut	2062
ENA_OWBG01002077_OWBG01002077.1	blaTEM-1	SAMEA3708678	PRJEB26832	2014_1_1	55.676098_N_12.568337_E	Human gut	2860
ENA_OWCM01006560_OWCM01006560.1	blaTEM-1	SAMEA3708677	PRJEB26832	2014_1_1	55.676098_N_12.568337_E	Human gut	2860
ENA_OWEO01001558_OWEO01001558.1	blaTEM-1	SAMEA3708675	PRJEB26832	2014_1_1	55.676098_N_12.568337_E	Human gut	2860
ENA_OWBZ01007803_OWBZ01007803.1	blaTEM-1	SAMEA3708666	PRJEB26832	2014_1_1	55.676098_N_12.568337_E	Human gut	2491
ENA_OWGI01005279_OWGI01005279.1	blaTEM-1	SAMEA3708662	PRJEB26832	2014_1_1	55.676098_N_12.568337_E	Human gut	2321
ENA_OVYD01004845_OVYD01004845.1	blaTEM-1	SAMEA3708661	PRJEB26832	2014_1_1	55.676098_N_12.568337_E	Human gut	2860
ENA_OWCP01002160_OWCP01002160.1	blaTEM-1	SAMEA3708660	PRJEB26832	2014_1_1	55.676098_N_12.568337_E	Human gut	2860
ENA_OWCL01006795_OWCL01006795.1	blaTEM-1	SAMEA3708650	PRJEB26832	2014_1_1	55.676098_N_12.568337_E	Human gut	2860
ENA_OWAO01000945_OWAO01000945.1	blaTEM-1	SAMEA3708649	PRJEB26832	2014_1_1	55.676098_N_12.568337_E	Human gut	2860
ENA_OWCU01001646_OWCU01001646.1	blaTEM-1	SAMEA3708646	PRJEB26832	2014_1_1	55.676098_N_12.568337_E	Human gut	2860
ENA_OWFO01000301_OWFO01000301.1	blaTEM-1	SAMEA3708640	PRJEB26832	2014_1_1	55.676098_N_12.568337_E	Human gut	2675
ENA_OWFB01001850_OWFB01001850.1	blaTEM-1	SAMEA3708623	PRJEB26832	2014_1_1	55.676098_N_12.568337_E	Human gut	2531
ENA_OWGV01004800_OWGV01004800.1	blaTEM-1	SAMEA3708621	PRJEB26832	2014_1_1	55.676098_N_12.568337_E	Human gut	2436
ENA_OWEE01001180_OWEE01001180.1	blaTEM-1	SAMEA3708607	PRJEB26832	2014_1_1	55.676098_N_12.568337_E	Human gut	2860
ENA_OWFQ01002220_OWFQ01002220.1	blaTEM-1	SAMEA3708598	PRJEB26832	2014_1_1	55.676098_N_12.568337_E	Human gut	2860
ENA_OWFV01009970_OWFV01009970.1	blaTEM-1	SAMEA3708595	PRJEB26832	2014_1_1	55.676098_N_12.568337_E	Human gut	2288
ENA_OWAP01000387_OWAP01000387.1	blaTEM-1	SAMEA3708593	PRJEB26832	2014_1_1	55.676098_N_12.568337_E	Human gut	2491
ENA_OWAX01003360_OWAX01003360.1	blaTEM-1	SAMEA3708588	PRJEB26832	2014_1_1	55.676098_N_12.568337_E	Human gut	2860
ENA_OVZW01008755_OVZW01008755.1	blaTEM-1	SAMEA3708576	PRJEB26832	2014_1_1	55.676098_N_12.568337_E	Human gut	2062
ENA_OWEN01001172_OWEN01001172.1	blaTEM-1	SAMEA3708573	PRJEB26832	2014_1_1	55.676098_N_12.568337_E	Human gut	2860
ENA_OWEC01004600_OWEC01004600.1	blaTEM-1	SAMEA3708569	PRJEB26832	2014_1_1	55.676098_N_12.568337_E	Human gut	2860
ENA_OWED01003088_OWED01003088.1	blaTEM-1	SAMEA3708557	PRJEB26832	2014_1_1	55.676098_N_12.568337_E	Human gut	2860
ENA_OVYB01006183_OVYB01006183.1	blaTEM-1	SAMEA3708556	PRJEB26832	2014_1_1	55.676098_N_12.568337_E	Human gut	2477
ENA_OWCD01006352_OWCD01006352.1	blaTEM-1	SAMEA3708548	PRJEB26832	2014_1_1	55.676098_N_12.568337_E	Human gut	2344
ENA_OWFW01006470_OWFW01006470.1	blaTEM-1	SAMEA3708545	PRJEB26832	2014_1_1	55.676098_N_12.568337_E	Human gut	2149
ENA_OWEV01003030_OWEV01003030.1	blaTEM-1	SAMEA3708544	PRJEB26832	2014_1_1	55.676098_N_12.568337_E	Human gut	2860
ENA_OVZB01005498_OVZB01005498.1	blaTEM-1	SAMEA3708543	PRJEB26832	2014_1_1	55.676098_N_12.568337_E	Human gut	2150
ENA_OVXT01007823_OVXT01007823.1	blaTEM-1	SAMEA3708538	PRJEB26832	2014_1_1	55.676098_N_12.568337_E	Human gut	2150
ENA_OWCT01002557_OWCT01002557.1	blaTEM-1	SAMEA3708532	PRJEB26832	2014_1_1	55.676098_N_12.568337_E	Human gut	2613
ENA_OVYM01002126_OVYM01002126.1	blaTEM-1	SAMEA3708527	PRJEB26832	2014_1_1	55.676098_N_12.568337_E	Human gut	2860
ENA_OVZT01004031_OVZT01004031.1	blaTEM-1	SAMEA3708518	PRJEB26832	2014_1_1	55.676098_N_12.568337_E	Human gut	2860
ENA_OVXW01006744_OVXW01006744.1	blaTEM-1	SAMEA3708510	PRJEB26832	2014_1_1	55.676098_N_12.568337_E	Human gut	2193
ENA_OWEI01013555_OWEI01013555.1	blaTEM-1	SAMEA3708502	PRJEB26832	2014_1_1	55.676098_N_12.568337_E	Human gut	2130
ENA_OWFA01004648_OWFA01004648.1	blaTEM-1	SAMEA3708492	PRJEB26832	2014_1_1	55.676098_N_12.568337_E	Human gut	2204
ENA_OWDI01000567_OWDI01000567.1	blaTEM-1	SAMEA3708489	PRJEB26832	2014_1_1	55.676098_N_12.568337_E	Human gut	2860
ENA_OWBS01005446_OWBS01005446.1	blaTEM-1	SAMEA3708483	PRJEB26832	2014_1_1	55.676098_N_12.568337_E	Human gut	2780
ENA_OWFM01005322_OWFM01005322.1	blaTEM-1	SAMEA3708478	PRJEB26832	2014_1_1	55.676098_N_12.568337_E	Human gut	2317
ENA_OWHF01005324_OWHF01005324.1	blaTEM-1	SAMEA3708460	PRJEB26832	2014_1_1	55.676098_N_12.568337_E	Human gut	2860
ENA_OWHS01003871_OWHS01003871.1	blaTEM-1	SAMN04480490	PRJEB26833	2014_7_15	32.8094_N_96.8365_W	Human gut	2163
ENA_OWNK01000455_OWNK01000455.1	blaTEM-1	SAMEA4031775	PRJEB26857	2014_1_1	12.9_N_121.8_E	Human oral	2860
ENA_OWLW01001403_OWLW01001403.1	blaTEM-1	SAMEA4031774	PRJEB26857	2014_1_1	12.9_N_121.8_E	Human oral	2860
ENA_OWMY01000052_OWMY01000052.1	blaTEM-1	SAMEA4031752	PRJEB26857	2014_1_1	12.9_N_121.8_E	Human oral	2860
ENA_OWNP01002773_OWNP01002773.1	blaTEM-1	SAMEA4031715	PRJEB26908	2015_1_1		Human gut	2860
ENA_OWNV01000075_OWNV01000075.1	blaTEM-1	SAMEA4031709	PRJEB26908	2015_1_1		Human gut	2872
ENA_OWOE01000559_OWOE01000559.1	blaTEM-1	SAMEA4031709	PRJEB26908	2015_1_1		Human gut	2489
ENA_OWOJ01000033_OWOJ01000033.1	blaTEM-1	SAMEA4031706	PRJEB26908	2015_1_1		Human gut	2860
ENA_OWNQ01000470_OWNQ01000470.1	blaTEM-1	SAMEA4031705	PRJEB26908	2015_1_1		Human gut	2860
ENA_OWOC01001001_OWOC01001001.1	blaTEM-1	SAMEA4031703	PRJEB26908	2015_1_1		Human gut	2584
ENA_OWNX01000183_OWNX01000183.1	blaTEM-1	SAMEA4031702	PRJEB26908	2015_1_1		Human gut	2177
ENA_OWOO01000031_OWOO01000031.1	blaTEM-1	SAMEA4031702	PRJEB26908	2015_1_1		Human gut	2176
ENA_OWOG01000404_OWOG01000404.1	blaTEM-1	SAMEA4031700	PRJEB26908	2015_1_1		Human gut	2860
ENA_OWNR01000550_OWNR01000550.1	blaTEM-1	SAMEA4031699	PRJEB26908	2015_1_1		Human gut	2860
ENA_OWSK01023834_OWSK01023834.1	blaTEM-1	SAMEA4378329	PRJEB26924	2013_1_1	55.676098_N_12.568337_E	Human gut	1616
ENA_OWSA01032753_OWSA01032753.1	blaTEM-1	SAMEA4378328	PRJEB26924	2013_1_1	55.676098_N_12.568337_E	Human gut	1788
ENA_OWQS01016801_OWQS01016801.1	blaTEM-1	SAMEA4378327	PRJEB26924	2013_1_1	55.676098_N_12.568337_E	Human gut	2063
ENA_OWRA01004950_OWRA01004950.1	blaTEM-1	SAMEA4378322	PRJEB26924	2013_1_1	55.676098_N_12.568337_E	Human gut	2026
ENA_OWPZ01000267_OWPZ01000267.1	blaTEM-1	SAMEA4378320	PRJEB26924	2013_1_1	55.676098_N_12.568337_E	Human gut	1994
ENA_OWST01017033_OWST01017033.1	blaTEM-1	SAMEA4378314	PRJEB26924	2013_1_1	55.676098_N_12.568337_E	Human gut	2063
ENA_OWSB01003079_OWSB01003079.1	blaTEM-1	SAMEA4378313	PRJEB26924	2013_1_1	55.676098_N_12.568337_E	Human gut	2860
ENA_OWSH01013300_OWSH01013300.1	blaTEM-1	SAMEA4378310	PRJEB26924	2013_1_1	55.676098_N_12.568337_E	Human gut	1991
ENA_OWSM01018141_OWSM01018141.1	blaTEM-1	SAMEA4378309	PRJEB26924	2013_1_1	55.676098_N_12.568337_E	Human gut	2063
ENA_OWSG01006606_OWSG01006606.1	blaTEM-1	SAMEA4378299	PRJEB26924	2013_1_1	55.676098_N_12.568337_E	Human gut	2155
ENA_OWPN01000936_OWPN01000936.1	blaTEM-1	SAMEA4378296	PRJEB26924	2013_1_1	55.676098_N_12.568337_E	Human gut	2860
ENA_OWQR01012605_OWQR01012605.1	blaTEM-1	SAMEA4378293	PRJEB26924	2013_1_1	55.676098_N_12.568337_E	Human gut	2627
ENA_OWPT01005365_OWPT01005365.1	blaTEM-1	SAMEA4378291	PRJEB26924	2013_1_1	55.676098_N_12.568337_E	Human gut	2080
ENA_OWQQ01001222_OWQQ01001222.1	blaTEM-1	SAMEA4378285	PRJEB26924	2013_1_1	55.676098_N_12.568337_E	Human gut	2860
ENA_OWQN01000448_OWQN01000448.1	blaTEM-1	SAMEA4378284	PRJEB26924	2013_1_1	55.676098_N_12.568337_E	Human gut	2860
ENA_OWSC01001452_OWSC01001452.1	blaTEM-1	SAMEA4378283	PRJEB26924	2013_1_1	55.676098_N_12.568337_E	Human gut	2082
ENA_OWPW01001674_OWPW01001674.1	blaTEM-1	SAMEA4378282	PRJEB26924	2013_1_1	55.676098_N_12.568337_E	Human gut	2150
ENA_OWQE01001319_OWQE01001319.1	blaTEM-1	SAMEA4378276	PRJEB26924	2013_1_1	55.676098_N_12.568337_E	Human gut	1984
ENA_OWQM01001985_OWQM01001985.1	blaTEM-1	SAMEA4378275	PRJEB26924	2013_1_1	55.676098_N_12.568337_E	Human gut	2004
ENA_OWPJ01005145_OWPJ01005145.1	blaTEM-1	SAMEA4378271	PRJEB26924	2013_1_1	55.676098_N_12.568337_E	Human gut	1971
ENA_OWQA01002174_OWQA01002174.1	blaTEM-1	SAMEA4378270	PRJEB26924	2013_1_1	55.676098_N_12.568337_E	Human gut	2860
ENA_OWQD01007172_OWQD01007172.1	blaTEM-1	SAMEA4378266	PRJEB26924	2013_1_1	55.676098_N_12.568337_E	Human gut	2768
ENA_OWQW01005594_OWQW01005594.1	blaTEM-1	SAMEA4378259	PRJEB26924	2013_1_1	55.676098_N_12.568337_E	Human gut	2071
ENA_OWRR01001034_OWRR01001034.1	blaTEM-1	SAMEA4378240	PRJEB26924	2013_1_1	55.676098_N_12.568337_E	Human gut	1951
ENA_OWPM01001520_OWPM01001520.1	blaTEM-1	SAMEA4378228	PRJEB26924	2013_1_1	55.676098_N_12.568337_E	Human gut	1990
ENA_OWVM01000105_OWVM01000105.1	blaTEM-1	SAMN05827259	PRJEB26925			Human gut	2860
ENA_OWZV01005540_OWZV01005540.1	blaTEM-1	SAMN05827256	PRJEB26925			Human gut	1099
ENA_OWUK01001878_OWUK01001878.1	blaTEM-1	SAMN05827249	PRJEB26925			Human gut	1912
ENA_OWXJ01000081_OWXJ01000081.1	blaTEM-1	SAMN05827242	PRJEB26925			Human gut	2094
ENA_OXAY01000757_OXAY01000757.1	blaTEM-1	SAMN05827230	PRJEB26925			Human gut	2061
ENA_OWWT01000839_OWWT01000839.1	blaTEM-1	SAMN05827227	PRJEB26925			Human gut	2098
ENA_OWVE01000121_OWVE01000121.1	blaTEM-1	SAMN05827224	PRJEB26925			Human gut	2860
ENA_OWXE01001428_OWXE01001428.1	blaTEM-1	SAMN05827211	PRJEB26925			Human gut	1929
ENA_OWWZ01003419_OWWZ01003419.1	blaTEM-1	SAMN05827210	PRJEB26925			Human gut	1916
ENA_OWXS01000608_OWXS01000608.1	blaTEM-1	SAMN05827180	PRJEB26925			Human gut	2310
ENA_OWYD01008211_OWYD01008211.1	blaTEM-1	SAMN05827177	PRJEB26925			Human gut	1382
ENA_OWWE01000959_OWWE01000959.1	blaTEM-1	SAMN05827174	PRJEB26925			Human gut	2062
ENA_OWZK01000218_OWZK01000218.1	blaTEM-1	SAMN05827163	PRJEB26925			Human gut	2860
ENA_OWTU01000290_OWTU01000290.1	blaTEM-1	SAMN05827162	PRJEB26925			Human gut	2857
ENA_OWZN01009503_OWZN01009503.1	blaTEM-1	SAMN05827155	PRJEB26925			Human gut	1133
ENA_OWSR01000399_OWSR01000399.1	blaTEM-1	SAMN05827148	PRJEB26925			Human gut	1888
ENA_OWVY01000404_OWVY01000404.1	blaTEM-1	SAMN05827147	PRJEB26925			Human gut	2450
ENA_OWWP01000071_OWWP01000071.1	blaTEM-1	SAMN05827132	PRJEB26925			Human gut	2860
ENA_OWZO01000232_OWZO01000232.1	blaTEM-1	SAMN05827127	PRJEB26925			Human gut	2860
ENA_OXCT01000441_OXCT01000441.1	blaTEM-1	SAMN05827122	PRJEB26925			Human gut	1911
ENA_OWXF01007736_OWXF01007736.1	blaTEM-1	SAMN05827114	PRJEB26925			Human gut	2026
ENA_OWWF01001008_OWWF01001008.1	blaTEM-1	SAMN05827094	PRJEB26925			Human gut	2437
ENA_OWVF01001053_OWVF01001053.1	blaTEM-1	SAMN05827092	PRJEB26925			Human gut	2857
ENA_OWXD01002471_OWXD01002471.1	blaTEM-1	SAMN05827059	PRJEB26925			Human gut	2043
ENA_OWTB01001961_OWTB01001961.1	blaTEM-1	SAMN05827027	PRJEB26925			Human gut	2860
ENA_OWXK01004308_OWXK01004308.1	blaTEM-1	SAMN05826992	PRJEB26925			Human gut	1228
ENA_OWXG01000568_OWXG01000568.1	blaTEM-1	SAMN05826991	PRJEB26925			Human gut	2860
ENA_OXUD01003679_OXUD01003679.1	blaTEM-1	SAMN05826960	PRJEB26925			Human gut	1351
ENA_OXRS01000222_OXRS01000222.1	blaTEM-1	SAMN05826920	PRJEB26925			Human gut	1974
ENA_OXJI01000399_OXJI01000399.1	blaTEM-1	SAMN05826862	PRJEB26925			Human gut	2860
ENA_OXRJ01000467_OXRJ01000467.1	blaTEM-1	SAMN05826840	PRJEB26925			Human gut	2537
ENA_OXJJ01001830_OXJJ01001830.1	blaTEM-1	SAMN05826821	PRJEB26925			Human gut	2735
ENA_OXQF01001467_OXQF01001467.1	blaTEM-1	SAMN05826813	PRJEB26925			Human gut	1424
ENA_OXPX01000155_OXPX01000155.1	blaTEM-1	SAMN05826807	PRJEB26925			Human gut	2860
ENA_OXRU01000454_OXRU01000454.1	blaTEM-1	SAMN05826785	PRJEB26925			Human gut	2860
ENA_OXGE01000198_OXGE01000198.1	blaTEM-1	SAMN05826725	PRJEB26925			Human gut	2860
ENA_OXSA01002313_OXSA01002313.1	blaTEM-1	SAMN05826719	PRJEB26925			Human gut	1583
ENA_OXNZ01000016_OXNZ01000016.1	blaTEM-1	SAMN05826644	PRJEB26925			Human gut	2860
ENA_OXLN01001882_OXLN01001882.1	blaTEM-1	SAMN05826623	PRJEB26925			Human gut	1594
ENA_OXHU01000981_OXHU01000981.1	blaTEM-1	SAMN05826617	PRJEB26925			Human gut	2098
ENA_OXIX01000484_OXIX01000484.1	blaTEM-1	SAMN05826604	PRJEB26925			Human gut	2026
ENA_OXUJ01003035_OXUJ01003035.1	blaTEM-1	SAMN05826584	PRJEB26925			Human gut	1646
ENA_OXDO01000457_OXDO01000457.1	blaTEM-1	SAMN05826567	PRJEB26925			Human gut	1910
ENA_OXIH01000205_OXIH01000205.1	blaTEM-1	SAMN05826558	PRJEB26925			Human gut	2860
ENA_OXHZ01001069_OXHZ01001069.1	blaTEM-1	SAMN05826545	PRJEB26925			Human gut	1351
ENA_OXFC01000215_OXFC01000215.1	blaTEM-1	SAMN05826517	PRJEB26925			Human gut	2860
ENA_UAHH01000463_UAHH01000463.1	blaTEM-1	SAMN06165236	PRJEB26926	2012_1_1		Human gut	2860
ENA_OZJL01000546_OZJL01000546.1	blaTEM-1	SAMN06165236	PRJEB26926	2012_1_1		Human gut	2860
ENA_OZKU01001503_OZKU01001503.1	blaTEM-1	SAMN06165235	PRJEB26926	2012_1_1		Human gut	2285
ENA_UAIK01000164_UAIK01000164.1	blaTEM-1	SAMN06165199	PRJEB26926	2012_1_1		Human gut	2860
ENA_OZID01000135_OZID01000135.1	blaTEM-1	SAMN06165199	PRJEB26926	2012_1_1		Human gut	2860
ENA_OZYI01000010_OZYI01000010.1	blaTEM-1	SAMN06165198	PRJEB26926	2012_1_1		Human gut	2860
ENA_OZIO01000114_OZIO01000114.1	blaTEM-1	SAMN06165198	PRJEB26926	2012_1_1		Human gut	2860
ENA_OZEL01000822_OZEL01000822.1	blaTEM-1	SAMN06165007	PRJEB26926	2012_1_1		Human gut	2860
ENA_OZWI01002168_OZWI01002168.1	blaTEM-1	SAMN06164969	PRJEB26926	2012_1_1		Human gut	2734
ENA_OYWA01001052_OYWA01001052.1	blaTEM-1	SAMN06164969	PRJEB26926	2012_1_1		Human gut	2860
ENA_UAFH01008772_UAFH01008772.1	blaTEM-1	SAMN06164939	PRJEB26926	2012_1_1		Human gut	1352
ENA_OYZA01021286_OYZA01021286.1	blaTEM-1	SAMN06164939	PRJEB26926	2012_1_1		Human gut	1155
ENA_UAJC01007299_UAJC01007299.1	blaTEM-1	SAMN06164938	PRJEB26926	2012_1_1		Human gut	1352
ENA_OZFO01004157_OZFO01004157.1	blaTEM-1	SAMN06164938	PRJEB26926	2012_1_1		Human gut	2480
ENA_OZZD01007419_OZZD01007419.1	blaTEM-1	SAMN06164937	PRJEB26926	2012_1_1		Human gut	1352
ENA_OZCX01019751_OZCX01019751.1	blaTEM-1	SAMN06164937	PRJEB26926	2012_1_1		Human gut	1278
ENA_OYDF01000257_OYDF01000257.1	blaTEM-1	SAMN06164687	PRJEB26926	2012_1_1		Human gut	2860
ENA_OZLY01001162_OZLY01001162.1	blaTEM-1	SAMN06164453	PRJEB26926	2012_1_1		Human gut	2860
ENA_UAMR01012474_UAMR01012474.1	blaTEM-1	SAMN06164404	PRJEB26926	2012_1_1		Human gut	1204
ENA_UBVR01001877_UBVR01001877.1	blaTEM-1	SAMEA4431962	PRJEB27122	2013_1_1	55.676098_N_12.568337_E	Human gut	2860
ENA_UBJE01000447_UBJE01000447.1	blaTEM-1	SAMEA4431886	PRJEB27122	2013_1_1	55.676098_N_12.568337_E	Human gut	2860
ENA_UBZQ01012619_UBZQ01012619.1	blaTEM-1	SAMEA4431882	PRJEB27122	2013_1_1	55.676098_N_12.568337_E	Human gut	2063
ENA_UBJX01005507_UBJX01005507.1	blaTEM-1	SAMEA4431876	PRJEB27122	2013_1_1	55.676098_N_12.568337_E	Human gut	1119
ENA_OWIZ01000113_OWIZ01000113.1	blaTEM-1	SAMN05065748				Human gut	2640
ENA_ULLM01022320_ULLM01022320.1	blaTEM-1	SAMEA4835528				Human gut	1740
ENA_OUNM010339274_OUNM010339274.1	blaTEM-116	SAMEA3914820	PRJEB12502			Soil	2203
ENA_FUFK010754055_FUFK010754055.1	blaTEM-116	SAMEA51879418	PRJEB19060			Marine	1958
ENA_FUFK010857388_FUFK010857388.1	blaTEM-116	SAMEA51879418	PRJEB19060			Marine	2406
ENA_FWWM01030379_FWWM01030379.1	blaTEM-116	SAMEA103939774	PRJEB20133			Freshwater	2863
ENA_OBNE01024525_OBNE01024525.1	blaTEM-116	SAMEA104232318	PRJEB22302			Freshwater	2093
ENA_OAOL01000522_OAOL01000522.1	blaTEM-116	SAMEA104232314	PRJEB22302			Sediment	1990
ENA_OAOM01001637_OAOM01001637.1	blaTEM-116	SAMEA104232313	PRJEB22302			Sediment	1021
ENA_OBNG01001872_OBNG01001872.1	blaTEM-116	SAMEA104232307	PRJEB22302			Sediment	1999
ENA_OAON01001807_OAON01001807.1	blaTEM-116	SAMEA104232306	PRJEB22302			Sediment	1986
ENA_OBNJ01001040_OBNJ01001040.1	blaTEM-116	SAMEA104232305	PRJEB22302			Sediment	2594
ENA_OBNK01001430_OBNK01001430.1	blaTEM-116	SAMEA104232304	PRJEB22302			Sediment	2502
ENA_OBCQ01001977_OBCQ01001977.1	blaTEM-116	SAMN03418263	PRJEB22391	2013_1_1	3.6348 S 35.0829 E	Human gut	2863
ENA_OQVQ01011737_OQVQ01011737.1	blaTEM-116	SAMN03418252	PRJEB22391	2013_1_1	3.6348 S 35.0829 E	Human gut	2156
ENA_CETV01266376_CETV01266376.1	blaTEM-116	SAMEA2623155	PRJEB22493	2011_10_19	35.2698_N_127.7268_W	Marine	1694
ENA_OBJY01000308_OBJY01000308.1	blaTEM-116	SAMN02044691	PRJEB22538			Human gut	2563
ENA_OBKH01000944_OBKH01000944.1	blaTEM-116	SAMN03273953	PRJEB22546	2013_12_17	20.4593 N 85.933 E	Soil	2094
ENA_OFDC01009824_OFDC01009824.1	blaTEM-116	SAMEA94258168	PRJEB24077			Freshwater	2741
ENA_OFDN01012418_OFDN01012418.1	blaTEM-116	SAMEA94257418	PRJEB24077			Freshwater	2302
ENA_OFEI01000519_OFEI01000519.1	blaTEM-116	SAMN05335687	PRJEB24111	2011_11_1	31.54 N 34.48 E	Insect gut	2503
ENA_OFEL01000174_OFEL01000174.1	blaTEM-116	SAMN05335686	PRJEB24111	2011_11_1	31.54 N 34.48 E	Insect gut	2863
ENA_OVXK01000996_OVXK01000996.1	blaTEM-116	SAMEA4413051	PRJEB24355			Human gut	1877
ENA_OFLP01000736_OFLP01000736.1	blaTEM-116	SAMEA4413048	PRJEB24355			Human gut	1678
ENA_OFRN01000542_OFRN01000542.1	blaTEM-116	SAMEA4413046	PRJEB24355			Human gut	1876
ENA_OFLW01001408_OFLW01001408.1	blaTEM-116	SAMEA4413045	PRJEB24355			Human gut	1877
ENA_OFLU01000581_OFLU01000581.1	blaTEM-116	SAMEA4413044	PRJEB24355			Human gut	1876
ENA_OFLL01000622_OFLL01000622.1	blaTEM-116	SAMEA4413039	PRJEB24355			Human gut	1883
ENA_OFLN01000341_OFLN01000341.1	blaTEM-116	SAMEA4413037	PRJEB24355			Human gut	2863
ENA_OFRL01002454_OFRL01002454.1	blaTEM-116	SAMN07774228	PRJEB24372	2016_1_1	46.07 N 8.7 E	Wastewater	2815
ENA_OFRD01004505_OFRD01004505.1	blaTEM-116	SAMN07774234	PRJEB24372	2016_2_1		Wastewater	2814
ENA_OFSF01004196_OFSF01004196.1	blaTEM-116	SAMN07774227	PRJEB24372	2016_2_1		Wastewater	2814
ENA_OFRI01003364_OFRI01003364.1	blaTEM-116	SAMN07774226	PRJEB24372	2016_2_1		Wastewater	2812
ENA_OOCW01003808_OOCW01003808.1	blaTEM-116	SAMN06348132	PRJEB24527	2015_10_1	30.3 N 120.2 E	Human gut	1978
ENA_OJGB01000021_OJGB01000021.1	blaTEM-116	SAMN05416798	PRJEB24817	2013_7_1	46.707 N 48.785 W	Marine	2863
ENA_OJHP01000004_OJHP01000004.1	blaTEM-116	SAMN05416789	PRJEB24817	2013_7_1	46.707 N 48.785 W	Marine	2863
ENA_OJWK01000005_OJWK01000005.1	blaTEM-116	SAMN04436835	PRJEB24849	2011_7_22	38.6375_N_90.2651_W	Human gut	2014
ENA_OOJN01003780_OOJN01003780.1	blaTEM-116	SAMN03398603	PRJEB25958			Human skin	1040
ENA_OOKR01000315_OOKR01000315.1	blaTEM-116	SAMN03398602	PRJEB25958			Human skin	2863
ENA_OOLG01000894_OOLG01000894.1	blaTEM-116	SAMN03398599	PRJEB25958			Human skin	2074
ENA_OOMA01000398_OOMA01000398.1	blaTEM-116	SAMN03398598	PRJEB25958			Human skin	1992
ENA_OOJQ01000036_OOJQ01000036.1	blaTEM-116	SAMN03398597	PRJEB25958			Human skin	2863
ENA_OOKZ01000270_OOKZ01000270.1	blaTEM-116	SAMN03398596	PRJEB25958			Human skin	2042
ENA_OOKZ01002334_OOKZ01002334.1	blaTEM-116	SAMN03398596	PRJEB25958			Human skin	972
ENA_OOLR01000464_OOLR01000464.1	blaTEM-116	SAMN03398573	PRJEB25958			Human skin	2041
ENA_OOKO01000341_OOKO01000341.1	blaTEM-116	SAMN03398566	PRJEB25958			Human skin	2810
ENA_OOKH01000432_OOKH01000432.1	blaTEM-116	SAMN03398565	PRJEB25958			Human skin	2863
ENA_OOLJ01002320_OOLJ01002320.1	blaTEM-116	SAMN03398557	PRJEB25958			Human skin	2042
ENA_OOJS01000082_OOJS01000082.1	blaTEM-116	SAMN03398526	PRJEB25958			Human skin	2863
ENA_OOKM01000054_OOKM01000054.1	blaTEM-116	SAMN03398525	PRJEB25958			Human skin	2863
ENA_OOJZ01001141_OOJZ01001141.1	blaTEM-116	SAMN03398524	PRJEB25958			Human skin	2863
ENA_OPQQ01008974_OPQQ01008974.1	blaTEM-116	SAMEA2042396	PRJEB25962	2008_1_1	40.416634_N_3.7037659_W	Human gut	2552
ENA_OPIA01000714_OPIA01000714.1	blaTEM-116	SAMEA2042396	PRJEB25962	2008_1_1	40.416634_N_3.7037659_W	Human gut	1932
ENA_OPQW01011932_OPQW01011932.1	blaTEM-116	SAMEA2042395	PRJEB25962	2008_1_1	40.416634_N_3.7037659_W	Human gut	2347
ENA_OQGJ01004036_OQGJ01004036.1	blaTEM-116	SAMD00036193	PRJEB26092			Human gut	2823
ENA_OQGS01006157_OQGS01006157.1	blaTEM-116	SAMD00036192	PRJEB26092			Human gut	2467
ENA_OQOZ01001117_OQOZ01001117.1	blaTEM-116	SAMN03703354	PRJEB26096	2014_7_6	39.9_N_116.3_E	Human oral	2863
ENA_OQSO01000445_OQSO01000445.1	blaTEM-116	SAMN05426747	PRJEB26106	2016_3_15	23.48_N_116.77_E	Sediment	2860
ENA_OQUY01001145_OQUY01001145.1	blaTEM-116	SAMN06314934	PRJEB26157	2015_5_1	36.9702_N_137.3756_W	Marine	2649
ENA_OQUX01007259_OQUX01007259.1	blaTEM-116	SAMN06314934	PRJEB26157	2015_5_1	36.9702_N_137.3756_W	Marine	2174
ENA_OQUU01004811_OQUU01004811.1	blaTEM-116	SAMN06314935	PRJEB26157	2014_5_1	37.0403_N_137.3758_W	Marine	2743
ENA_OVMD01002909_OVMD01002909.1	blaTEM-116	SAMN06016347	PRJEB26158	2015_4_1	30.3_N_120.2_E	Human gut	2863
ENA_UEQS01022121_UEQS01022121.1	blaTEM-116	SAMN06115474	PRJEB26167	2016_7_6	29.35_N_106.33_E	Human gut	1192
ENA_UEPM01001230_UEPM01001230.1	blaTEM-116	SAMN06115473	PRJEB26167	2016_7_5	29.35_N_106.33_E	Human gut	1977
ENA_UERZ01009996_UERZ01009996.1	blaTEM-116	SAMN06115470	PRJEB26167	2016_6_23	29.35_N_106.33_E	Human gut	2094
ENA_UEPW01007278_UEPW01007278.1	blaTEM-116	SAMN06115469	PRJEB26167	2016_6_23	29.35_N_106.33_E	Human gut	1923
ENA_UEQA01014207_UEQA01014207.1	blaTEM-116	SAMN06115468	PRJEB26167	2016_6_16	29.35_N_106.33_E	Human gut	1754
ENA_ORCL01005132_ORCL01005132.1	blaTEM-116	SAMN06115466	PRJEB26167	2016_5_19	29.35_N_106.33_E	Human gut	2210
ENA_UESC01010690_UESC01010690.1	blaTEM-116	SAMN06115465	PRJEB26167	2016_4_27	29.35_N_106.33_E	Human gut	2426
ENA_UERA01004140_UERA01004140.1	blaTEM-116	SAMN06115463	PRJEB26167	2016_4_13	29.35_N_106.33_E	Human gut	2276
ENA_UEOX01001804_UEOX01001804.1	blaTEM-116	SAMN06115462	PRJEB26167	2016_4_6	29.35_N_106.33_E	Human gut	2274
ENA_UEOH01008199_UEOH01008199.1	blaTEM-116	SAMN06115461	PRJEB26167	2016_4_6	29.35_N_106.33_E	Human gut	2278
ENA_UEPK01008460_UEPK01008460.1	blaTEM-116	SAMN06115460	PRJEB26167	2016_4_1	29.35_N_106.33_E	Human gut	1977
ENA_UERP01008761_UERP01008761.1	blaTEM-116	SAMN06115441	PRJEB26167	2014_10_22	29.35_N_106.33_E	Human gut	2379
ENA_UEOY01012608_UEOY01012608.1	blaTEM-116	SAMN06115427	PRJEB26167	2015_4_15	29.35_N_106.33_E	Human gut	1536
ENA_UEOZ01005499_UEOZ01005499.1	blaTEM-116	SAMN06115410	PRJEB26167	2016_4_27	29.35_N_106.33_E	Human gut	1754
ENA_UESD01006017_UESD01006017.1	blaTEM-116	SAMN06115408	PRJEB26167	2016_4_6	29.35_N_106.33_E	Human gut	2196
ENA_UEQB01005812_UEQB01005812.1	blaTEM-116	SAMN06115405	PRJEB26167	2016_4_6	29.35_N_106.33_E	Human gut	2171
ENA_UEQY01028803_UEQY01028803.1	blaTEM-116	SAMN06115403	PRJEB26167	2016_7_6	29.35_N_106.33_E	Human gut	1477
ENA_UEYF01012055_UEYF01012055.1	blaTEM-116	SAMN06115402	PRJEB26167	2016_7_5	29.35_N_106.33_E	Human gut	2145
ENA_UEQZ01004289_UEQZ01004289.1	blaTEM-116	SAMN06115401	PRJEB26167	2016_7_7	29.35_N_106.33_E	Human gut	1972
ENA_UEPE01010206_UEPE01010206.1	blaTEM-116	SAMN06115400	PRJEB26167	2016_6_29	29.35_N_106.33_E	Human gut	1743
ENA_UESU01017660_UESU01017660.1	blaTEM-116	SAMN06115399	PRJEB26167	2016_6_23	29.35_N_106.33_E	Human gut	1976
ENA_UEQR01028182_UEQR01028182.1	blaTEM-116	SAMN06115398	PRJEB26167	2016_6_23	29.35_N_106.33_E	Human gut	1130
ENA_UERO01014822_UERO01014822.1	blaTEM-116	SAMN06115397	PRJEB26167	2016_6_16	29.35_N_106.33_E	Human gut	2151
ENA_UESL01003211_UESL01003211.1	blaTEM-116	SAMN06115396	PRJEB26167	2016_6_8	29.35_N_106.33_E	Human gut	1890
ENA_ORCN01011871_ORCN01011871.1	blaTEM-116	SAMN06115395	PRJEB26167	2016_5_19	29.35_N_106.33_E	Human gut	1977
ENA_UERC01013310_UERC01013310.1	blaTEM-116	SAMN06115394	PRJEB26167	2016_4_27	29.35_N_106.33_E	Human gut	2089
ENA_ORCY01008745_ORCY01008745.1	blaTEM-116	SAMN06266269	PRJEB26178	2013_7_25	46.2763_N_124.0055_W	Marine	2706
ENA_ORDI01020756_ORDI01020756.1	blaTEM-116	SAMN05422138	PRJEB26195	2011_1_7	15.83_S_33.41_W	Marine	1877
ENA_ORDV01022304_ORDV01022304.1	blaTEM-116	SAMN05518615	PRJEB26213	2011_12_14	17.951082_N_67.19317_W	Marine	2541
ENA_ORDX01000009_ORDX01000009.1	blaTEM-116	SAMN06205829	PRJEB26215	2011_11_8	22.75589_N_46.08125_W	Marine	2863
ENA_OREQ01011408_OREQ01011408.1	blaTEM-116	SAMN06267164	PRJEB26230	2012_10_29	46.2327_N_123.9168_W	Marine	2475
ENA_ORES01011971_ORES01011971.1	blaTEM-116	SAMN06267166	PRJEB26232	2012_10_29	46.2327_N_123.9168_W	Marine	2486
ENA_OUOK01004672_OUOK01004672.1	blaTEM-116	SAMN06267171	PRJEB26234	2013_7_23	46.2311_N_123.8825_W	Marine	2863
ENA_OREP01011998_OREP01011998.1	blaTEM-116	SAMN06267173	PRJEB26235	2013_7_23	46.2314_N_123.8828_W	Marine	2476
ENA_OUVD01014961_OUVD01014961.1	blaTEM-116	SAMN06267176	PRJEB26237	2013_7_23	46.2314_N_123.8828_W	Marine	2491
ENA_OREU01012451_OREU01012451.1	blaTEM-116	SAMN06267192	PRJEB26243	2013_7_24	46.1869_N_123.8842_W	Marine	2762
ENA_OREX01012864_OREX01012864.1	blaTEM-116	SAMN06265874	PRJEB26245	2013_7_24	46.2871_N_123.9424_W	Marine	2703
ENA_OUQY01013443_OUQY01013443.1	blaTEM-116	SAMN06264704	PRJEB26247	2013_7_24	46.2024_N_123.9409_W	Marine	2526
ENA_OREY01009470_OREY01009470.1	blaTEM-116	SAMN06266267	PRJEB26249	2013_7_24	46.2022_N_123.941_W	Marine	2707
ENA_ORFA01008947_ORFA01008947.1	blaTEM-116	SAMN06266239	PRJEB26250	2013_7_26	46.2105_N_123.7516_W	Marine	2477
ENA_ORFJ01015454_ORFJ01015454.1	blaTEM-116	SAMN06264703	PRJEB26251	2013_7_25	46.2638_N_123.4649_W	Marine	2715
ENA_OVAM01010410_OVAM01010410.1	blaTEM-116	SAMN06266270	PRJEB26253	2013_7_25	46.2763_N_124.0055_W	Marine	2822
ENA_ORFG01013868_ORFG01013868.1	blaTEM-116	SAMN06266240	PRJEB26256	2013_7_27	46.2861_N_123.7318_W	Marine	2532
ENA_ORIK01009411_ORIK01009411.1	blaTEM-116	SAMN06267157	PRJEB26273	2012_5_5	46.234_N_123.9135_W	Marine	2660
ENA_ORJZ01000617_ORJZ01000617.1	blaTEM-116	SAMN04329869	PRJEB26277	2014_1_1		Human gut	2748
ENA_ORKS01001074_ORKS01001074.1	blaTEM-116	SAMN04329868	PRJEB26277	2014_1_1		Human gut	2748
ENA_OURK01005860_OURK01005860.1	blaTEM-116	SAMN04329866	PRJEB26277	2014_1_1		Human gut	2709
ENA_ORKU01002789_ORKU01002789.1	blaTEM-116	SAMN04329865	PRJEB26277	2014_1_1		Human gut	2759
ENA_ORJH01001204_ORJH01001204.1	blaTEM-116	SAMN04329864	PRJEB26277	2014_1_1		Human gut	2710
ENA_ORLR01004910_ORLR01004910.1	blaTEM-116	SAMN04329862	PRJEB26277	2014_1_1		Human gut	2550
ENA_ORKZ01000416_ORKZ01000416.1	blaTEM-116	SAMN04329860	PRJEB26277	2014_1_1		Human gut	2471
ENA_ORKA01002575_ORKA01002575.1	blaTEM-116	SAMN04329859	PRJEB26277	2014_1_1		Human gut	2425
ENA_ORIF01004179_ORIF01004179.1	blaTEM-116	SAMN04329858	PRJEB26277	2014_1_1		Human gut	2293
ENA_ORJM01002037_ORJM01002037.1	blaTEM-116	SAMN04329857	PRJEB26277	2015_1_1		Human gut	2738
ENA_ORHZ01003227_ORHZ01003227.1	blaTEM-116	SAMN04329852	PRJEB26277	2015_1_1		Human gut	2467
ENA_ORXK01011097_ORXK01011097.1	blaTEM-116	SAMN06267182	PRJEB26294	2013_7_23	46.2322_N_123.8817_W	Marine	2589
ENA_OSAI01000891_OSAI01000891.1	blaTEM-116	SAMN03142814	PRJEB26369	2008_8_10	47.7535_N_127.763885_W	Marine	2860
ENA_OSAF01001441_OSAF01001441.1	blaTEM-116	SAMN03142813	PRJEB26369	2008_8_10	47.7535_N_127.763885_W	Marine	2810
ENA_OSAE01000687_OSAE01000687.1	blaTEM-116	SAMN03142812	PRJEB26369	2008_8_10	47.7535_N_127.763885_W	Marine	2863
ENA_OVLE01042766_OVLE01042766.1	blaTEM-116	SAMEA104210107	PRJEB26702	2016_5_20	37.52_N_121.39_E	Marine	2001
ENA_OVLD01048300_OVLD01048300.1	blaTEM-116	SAMEA104210106	PRJEB26702	2016_5_20	37.52_N_121.39_E	Marine	2069
ENA_OVUK01046075_OVUK01046075.1	blaTEM-116	SAMEA104210101	PRJEB26702	2016_5_20	37.52_N_121.39_E	Marine	1950
ENA_OVXJ01003276_OVXJ01003276.1	blaTEM-116	SAMN08778188	PRJEB26828	2013_3_24	40.6614_N_119.3661_W	Sediment	2706
ENA_OWHP01003331_OWHP01003331.1	blaTEM-116	SAMN04480493	PRJEB26833	2014_5_9	32.8094_N_96.8365_W	Human gut	2863
ENA_OWHQ01003271_OWHQ01003271.1	blaTEM-116	SAMN04480493	PRJEB26833	2014_5_9	32.8094_N_96.8365_W	Human gut	2863
ENA_CAAAMB010007537_CAAAMB010007537.1	blaTEM-116	SAMN03653683	PRJEB29790	2012_3_20	32.8094_N_96.8365_W	Human gut	2348
ENA_CAAABK010004349_CAAABK010004349.1	blaTEM-116	SAMN03074219	PRJEB30156	2014_2_1	23.13_N_72.41_E	Bioreactor	2440
ENA_CAAABQ010029608_CAAABQ010029608.1	blaTEM-116	SAMN05720287	PRJEB30160	2015_1_8	41.53_N_90.43_W	Bioreactor	2736
ENA_CAAABP010029585_CAAABP010029585.1	blaTEM-116	SAMN05720146	PRJEB30165	2015_4_20	43.77_N_142.37_E	Bioreactor	2403
ENA_CAAABW010025158_CAAABW010025158.1	blaTEM-116	SAMN05720159	PRJEB30166	2015_4_21	39.88_N_75.22_W	Bioreactor	2705
ENA_CAAABN010011887_CAAABN010011887.1	blaTEM-116	SAMN05720154	PRJEB30167	2015_12_16	30.66_N_104.06_E	Bioreactor	2455
ENA_CAAACF010026904_CAAACF010026904.1	blaTEM-116	SAMN05720228	PRJEB30176	2015_5_20	34.65_N_135.05_E	Bioreactor	2455
ENA_CAAACK010024843_CAAACK010024843.1	blaTEM-116	SAMN05720225	PRJEB30177	2014_12_17	22.28_N_114.17_E	Bioreactor	2454
ENA_CAAACH010020860_CAAACH010020860.1	blaTEM-116	SAMN05720221	PRJEB30179	2015_5_26	34.72_N_135.27_E	Bioreactor	2756
ENA_CAAACU010020952_CAAACU010020952.1	blaTEM-116	SAMN05720283	PRJEB30184	2015_1_23	40.3_N_88.15_W	Bioreactor	2719
ENA_CAAADB010024137_CAAADB010024137.1	blaTEM-116	SAMN05720157	PRJEB30189	2015_5_15	36.29_N_139.38_E	Bioreactor	2501
ENA_CAAACS010018405_CAAACS010018405.1	blaTEM-116	SAMN05720281	PRJEB30191	2015_7_16	37.78_N_122.42_W	Bioreactor	2454
ENA_CAAADQ010025922_CAAADQ010025922.1	blaTEM-116	SAMN05720145	PRJEB30193	2014_12_29	41.84_N_87.68_W	Bioreactor	2730
ENA_CAAAEP010005197_CAAAEP010005197.1	blaTEM-116	SAMN07631633	PRJEB30235	2016_10_3	47.6519_N_122.3113_W	Mixed culture	2454
ENA_CAAAEQ010005119_CAAAEQ010005119.1	blaTEM-116	SAMN07631635	PRJEB30236	2016_10_3	47.6519_N_122.3113_W	Mixed culture	2597
ENA_CAAAES010009232_CAAAES010009232.1	blaTEM-116	SAMN08769316	PRJEB30237	2016_11_8	37.8719_N_122.2585_W	Bioreactor	2402
ENA_CAAAGL010005778_CAAAGL010005778.1	blaTEM-116	SAMN05720170	PRJEB30421	2015_6_16	49.25_N_123.1_W	Bioreactor	2454
ENA_CAAAGO010002660_CAAAGO010002660.1	blaTEM-116	SAMN07632881	PRJEB30439		37.84061_N_122.29235_W	Bioreactor	2061
ENA_CAAAJJ010006566_CAAAJJ010006566.1	blaTEM-116	SAMN06267162	PRJEB30565	2012_10_29	46.2327_N_123.9168_W	Marine	2402
ENA_OFRM01028150_OFRM01028150.1	blaTEM-116	SAMN07774223				Wastewater	1033
ENA_OFRH01001380_OFRH01001380.1	blaTEM-116	SAMN07774220				Wastewater	2834
ENA_OFQW01003765_OFQW01003765.1	blaTEM-116	SAMN07774219				Wastewater	1936
ENA_OFRE01019279_OFRE01019279.1	blaTEM-116	SAMN07774218				Wastewater	1151
ENA_OJCV01000010_OJCV01000010.1	blaTEM-116	SAMN05416807				Marine	2717
ENA_OBJW01000277_OBJW01000277.1	blaTEM-116	SAMN02044697				Human gut	2563
ENA_OBJJ01000774_OBJJ01000774.1	blaTEM-116	SAMN02044696				Human gut	2563
ENA_OBKD01000805_OBKD01000805.1	blaTEM-116	SAMN02044695				Human gut	2563
ENA_OBKB01000362_OBKB01000362.1	blaTEM-116	SAMN02044690				Human gut	2530
ENA_OBIN01000220_OBIN01000220.1	blaTEM-116	SAMN02044685				Human gut	2563
ENA_FUIF01013589_FUIF01013589.1	blaTEM-116	SAMEA80401918				Marine	2177
ENA_CAAGKR010433233_CAAGKR010433233.1	blaTEM-116	SAMEA5207829				Soil	2246
ENA_OBJA01037025_OBJA01037025.1	blaTEM-116	SAMEA3881238				Soil	1232
ENA_FUFK010658393_FUFK010658393.1	blaTEM-171	SAMEA51879418	PRJEB19060			Marine	2242
ENA_OEIM01008798_OEIM01008798.1	blaTEM-171	SAMN02324081	PRJEB22366	2010_10_1		Human gut	1797
ENA_OFRA01003935_OFRA01003935.1	blaTEM-171	SAMN07774221	PRJEB24372	2015_12_1	45.93 N 8.58 E	Wastewater	2815
ENA_OOKV01002474_OOKV01002474.1	blaTEM-171	SAMN03398561	PRJEB25958			Human skin	1018
ENA_OOLJ01006397_OOLJ01006397.1	blaTEM-171	SAMN03398557	PRJEB25958			Human skin	1018
ENA_OOKL01000870_OOKL01000870.1	blaTEM-171	SAMN03398551	PRJEB25958			Human skin	1294
ENA_UERI01000394_UERI01000394.1	blaTEM-171	SAMN06115528	PRJEB26167	2015_11_18	29.35_N_106.33_E	Human gut	2089
ENA_UEPQ01005799_UEPQ01005799.1	blaTEM-171	SAMN06115483	PRJEB26167	2014_10_16	29.35_N_106.33_E	Human gut	2863
ENA_UEOB01007057_UEOB01007057.1	blaTEM-171	SAMN06115404	PRJEB26167	2016_4_1	29.35_N_106.33_E	Human gut	2363
ENA_CAAAER010008424_CAAAER010008424.1	blaTEM-171	SAMN06268735	PRJEB30232	2012_7_11	37.840897_N_122.28961_W	Compost	2863
ENA_OJGV01000048_OJGV01000048.1	blaTEM-181	SAMN05416853	PRJEB24817	2013_11_1	47.0 N 48.471 W	Marine	2113
ENA_OKGB01001204_OKGB01001204.1	blaTEM-181	SAMN04436739	PRJEB24849	2010_11_30	38.6375_N_90.2651_W	Human gut	1154
ENA_OKPB01000179_OKPB01000179.1	blaTEM-19	SAMN04436750	PRJEB24849	2011_1_6	38.6375_N_90.2651_W	Human gut	2860
ENA_OKPI01000079_OKPI01000079.1	blaTEM-19	SAMN04436750	PRJEB24849	2011_1_6	38.6375_N_90.2651_W	Human gut	2860
ENA_ORUR01000240_ORUR01000240.1	blaTEM-2	SAMEA2338820	PRJEB26280	2008_1_1	40.416634_N_3.7037659_W	Human gut	2860
ENA_OWUX01000181_OWUX01000181.1	blaTEM-2	SAMN05827220	PRJEB26925			Human gut	3076
ENA_OBWO01002817_OBWO01002817.1	blaTEM-34	SAMEA2580091	PRJEB22360			Human gut	2112
ENA_OVPL01009602_OVPL01009602.1	blaVEB-1	SAMN07839292	PRJEB26733	2016_4_26	35.152912_N_80.85299_W	Wastewater	2721
ENA_OVUC01006158_OVUC01006158.1	blaVEB-1	SAMN07839291	PRJEB26733	2016_4_26	35.152912_N_80.85299_W	Wastewater	3013
ENA_OVQX01005930_OVQX01005930.1	blaVEB-1	SAMN07839290	PRJEB26733	2016_4_26	35.152912_N_80.85299_W	Wastewater	2711
ENA_OVOL01004062_OVOL01004062.1	blaVEB-1	SAMN07839279	PRJEB26733	2016_2_23	35.152912_N_80.85299_W	Wastewater	3013
ENA_OVPJ01002892_OVPJ01002892.1	blaVEB-1	SAMN07839257	PRJEB26733	2016_4_5	35.152912_N_80.85299_W	Wastewater	3013
ENA_OVOQ01005094_OVOQ01005094.1	blaVEB-1	SAMN07839251	PRJEB26733	2016_4_5	35.15712_N_80.84963_W	Wastewater	2677
ENA_OVOI01002419_OVOI01002419.1	blaVEB-1	SAMN07839258	PRJEB26733	2016_4_5	35.18673_N_80.84516_W	Wastewater	3013
ENA_OVPU01079338_OVPU01079338.1	blaVEB-1	SAMN07839326	PRJEB26733	2016_7_28	35.33236_N_80.714836_W	Wastewater	1050
ENA_OVQR01006531_OVQR01006531.1	blaVEB-1	SAMN07839321	PRJEB26733	2016_7_28	35.33544_N_80.69757_W	Wastewater	3013
ENA_OVUI01007295_OVUI01007295.1	blaVEB-1	SAMN07839303	PRJEB26733	2016_4_28	35.33544_N_80.69757_W	Wastewater	2016
ENA_OVOP01044921_OVOP01044921.1	blaVEB-1	SAMN07839300	PRJEB26733	2016_4_28	35.33544_N_80.69757_W	Wastewater	1025
ENA_CAAAEX010018887_CAAAEX010018887.1	blaVEB-1	SAMN07581511	PRJEB30238	2015_5_1	1.41_N_103.73_E	Freshwater	1383
ENA_OEIV010023321_OEIV010023321.1	blaVEB-9	SAMN03794762	PRJEB22550	2013_4_12	34.82_S_58.17_W	Bioreactor	1631
ENA_OVQC01004557_OVQC01004557.1	blaVEB-9	SAMN07839313	PRJEB26733	2016_7_26	35.152912_N_80.85299_W	Wastewater	2896
ENA_OVQJ01004328_OVQJ01004328.1	blaVEB-9	SAMN07839312	PRJEB26733	2016_7_26	35.152912_N_80.85299_W	Wastewater	3013
ENA_OVPT01005143_OVPT01005143.1	blaVEB-9	SAMN07839278	PRJEB26733	2016_2_23	35.152912_N_80.85299_W	Wastewater	3013
ENA_OVUF01007029_OVUF01007029.1	blaVEB-9	SAMN07839304	PRJEB26733	2016_4_26	35.18673_N_80.84516_W	Wastewater	2659
ENA_OVQD01005367_OVQD01005367.1	blaVEB-9	SAMN07839275	PRJEB26733	2016_2_23	35.18673_N_80.84516_W	Wastewater	3013
ENA_CAAACG010229287_CAAACG010229287.1	blaVEB-9	SAMN05720203	PRJEB30161	2015_5_17	35.92_N_139.63_E	Bioreactor	1075
ENA_CAAAET010009323_CAAAET010009323.1	blaVEB-9	SAMN07581507	PRJEB30238	2015_5_1	1.38_N_103.92_E	Freshwater	2031

## Sheet: Supplementary Data 5
Supplementary Data 5. Anthropogenic factors of specific countries in specific years
	GDP (USD trillion）	Urban ratio (% of the total population of a country was living in urban areas)	Total population (persons)	Education level (school enrollment, primary (% gross))	Agricultural land (% of land area)	Total greenhouse gas emissions (kt of CO2 equivalent)	Antibiotics use (DDD per 1000 Pop)
Argentina in 2013	0.552	91.25	42202935	112.012	54.518	358180	6361
Australia in 2011	1.397	85.3	22340024	105.69	51.5628	673130	11417
Austria in 2014	0.442	57.53	8546356	101.628	32.8902	74350	7049
Austria in 2015	0.3818	57.72	8642699	101.997	32.9429	75480	7159
Canada in 2015	1.556	81.26	35702908	102.485	6.46751	707930	7078
China in 2011	7.552	50.51	1344130000	99.047	56.1169	11074550	1636
China in 2012	8.532	51.77	1350695000	99.791	56.1078	11399830	2874
China in 2013	9.57	53.01	1357380000	99.565	56.108	11854530	2880
China in 2014	10.48	54.26	1364270000	95.796	56.0967	11865310	2988
China in 2015	11.06	55.5	1371220000	96.319	56.0902	11859290	3060
China in 2016	11.24	56.74	1378665000	97.962	56.0817	11857180	NA
Denmark in 2008	0.3534	86.487	5493621	99.615	62.88	64190	6219
Denmark in 2012	0.3271	87.142	5591572	101.357	65.6	51390	6793
Denmark in 2013	0.3436	87.292	5614932	101.546	65.7	52940	6815
Denmark in 2014	0.353	87.41	5643475	101.294	66.3158	48690	6659
India in 2013	1.857	32.003	1280842119	110.583	60.4395	2875980	4695
India in 2014	2.039	32.384	1295600768	107.864	60.4472	3048790	4802
Japan in 2015	4.389	91.381	127141000	NA	12.3347	1265070	5304
Peru in 2012	0.1926	76.804	29506790	102.409	19.0095	88380	3177
Puerto Rico in 2011	0.1004	93.77	3678732	89.723	22.0406	NA	9469
Singapore in 2014	0.3149	100	5469724	NA	0.930889	60830	NA
Singapore in 2015	0.308	100	5535002	NA	0.930889	62560	NA
South Africa in 2014	0.3509	63.31	54544184	102.705	79.4179	525050	8732
Spain in 2008	1.625	77.976	45954106	104.661	56.4194	401450	13281
USA in 2009	14.45	80.606	306771529	102.212	44.7063	6194450	12103
USA in 2010	14.99	80.772	309327143	100.333	44.4925	6442580	11738
USA in 2011	15.54	80.944	311583481	99.39	44.2788	6214430	11606
USA in 2012	16.2	81.119	313877662	99.165	44.065	5968740	10589
USA in 2013	16.78	81.299	316059947	99.455	44.1247	6108670	10339
USA in 2014	17.53	81.483	318386329	99.673	44.1844	6129040	10084
USA in 2015	18.24	81.671	320738994	100.3	44.244	6003650	10298
USA in 2016	18.75	81.862	323071755	101.363	44.3037	5907270	NA
USA in 2017	19.54	82.058	325122128	101.821	44.3634	5842800	NA
NA means the information unavailable.

## Sheet: Supplementary Data 6
Supplementary Data 6. Source data for Fig 1a
Latitude	Longitude	Animal gut	Bioreactor	Compost	Fermentation	Food	Freshwater	Human associated	Marine	Plant	Soil	Wastewater	Microbial mat	Sediment	Insect gut	Biofilter	Others	Total number of samples
-77.5281	161.59	0	0	0	0	0	0	0	0	0	0	0	76	0	0	0	0	76
-64.8156	-64.0406	0	0	0	0	0	0	0	8	0	0	0	0	0	0	0	0	8
-62.2231	-49.2139	0	0	0	0	0	0	0	1	0	0	0	0	0	0	0	0	1
-62.0385	-49.529	0	0	0	0	0	0	0	1	0	0	0	0	0	0	0	0	1
-61.9689	-49.5017	0	0	0	0	0	0	0	1	0	0	0	0	0	0	0	0	1
-60.2287	-60.6476	0	0	0	0	0	0	0	1	0	0	0	0	0	0	0	0	1
-47.2007	-57.9446	0	0	0	0	0	0	0	1	0	0	0	0	0	0	0	0	1
-47.1863	-58.2902	0	0	0	0	0	0	0	1	0	0	0	0	0	0	0	0	1
-39.23	135.19	0	0	0	0	0	0	0	1	0	0	0	0	0	0	0	0	1
-38.64	150.41	0	0	0	0	0	0	0	2	0	0	0	0	0	0	0	0	2
-37.9728	-44.9905	0	0	0	0	0	0	0	1	0	0	0	0	0	0	0	0	1
-35.2421	26.3048	0	0	0	0	0	0	0	1	0	0	0	0	0	0	0	0	1
-35.1889	26.2905	0	0	0	0	0	0	0	1	0	0	0	0	0	0	0	0	1
-35.1728	26.2868	0	0	0	0	0	0	0	1	0	0	0	0	0	0	0	0	1
-34.9449	17.9189	0	0	0	0	0	0	0	1	0	0	0	0	0	0	0	0	1
-34.8901	18.0459	0	0	0	0	0	0	0	1	0	0	0	0	0	0	0	0	1
-34.84	-58.2	0	2	0	0	0	0	0	0	0	0	0	0	0	0	0	0	2
-34.82	-58.17	0	2	0	0	0	0	0	0	0	0	0	0	0	0	0	0	2
-34.65	-58.32	0	2	0	0	0	0	0	0	0	0	0	0	0	0	0	0	2
-34.47	-58.59	0	2	0	0	0	0	0	0	0	0	0	0	0	0	0	0	2
-34.07	-59.07	0	2	0	0	0	0	0	0	0	0	0	0	0	0	0	0	2
-34.0614	-73.1066	0	0	0	0	0	0	0	1	0	0	0	0	0	0	0	0	1
-33.96	18.46	0	2	0	0	0	0	0	0	0	0	0	0	0	0	0	0	2
-33.9575	18.4606	0	17	0	0	0	0	0	0	0	0	0	0	0	0	0	0	17
-33.927	18.4527	0	0	0	0	0	0	0	0	0	0	3	0	0	0	0	0	3
-33.9116	-73.0537	0	0	0	0	0	0	0	1	0	0	0	0	0	0	0	0	1
-33.55	39.89	0	0	0	0	0	0	0	2	0	0	0	0	0	0	0	0	2
-33.25	121.41	0	0	0	0	0	0	0	0	0	0	0	0	0	0	0	1	1
-32.81	12.77	0	0	0	0	0	0	0	2	0	0	0	0	0	0	0	0	2
-32.7971	-87.0693	0	0	0	0	0	0	0	1	0	0	0	0	0	0	0	0	1
-32.2401	17.7103	0	0	0	0	0	0	0	1	0	0	0	0	0	0	0	0	1
-31.81	6.84	0	0	0	0	0	0	0	4	0	0	0	0	0	0	0	0	4
-31.16	110.18	0	0	0	0	0	0	0	1	0	0	0	0	0	0	0	0	1
-31.027	4.6802	0	0	0	0	0	0	0	1	0	0	0	0	0	0	0	0	1
-31.0266	4.665	0	0	0	0	0	0	0	1	0	0	0	0	0	0	0	0	1
-31.0198	4.6685	0	0	0	0	0	0	0	1	0	0	0	0	0	0	0	0	1
-30.94	-62.05	0	2	0	0	0	0	0	0	0	0	0	0	0	0	0	0	2
-30.33	103.31	0	0	0	0	0	0	0	4	0	0	0	0	0	0	0	0	4
-30.1484	-43.2705	0	0	0	0	0	0	0	1	0	0	0	0	0	0	0	0	1
-30.1471	-43.2915	0	0	0	0	0	0	0	1	0	0	0	0	0	0	0	0	1
-30.1367	-43.2899	0	0	0	0	0	0	0	1	0	0	0	0	0	0	0	0	1
-29.81	82.62	0	0	0	0	0	0	0	4	0	0	0	0	0	0	0	0	4
-29.7238	-101.16	0	0	0	0	0	0	0	1	0	0	0	0	0	0	0	0	1
-29.65	92.99	0	0	0	0	0	0	0	3	0	0	0	0	0	0	0	0	3
-29.5333	37.9117	0	0	0	0	0	0	0	1	0	0	0	0	0	0	0	0	1
-29.5046	37.9599	0	0	0	0	0	0	0	1	0	0	0	0	0	0	0	0	1
-29.5019	37.9889	0	0	0	0	0	0	0	1	0	0	0	0	0	0	0	0	1
-28.62	-11.8	0	0	0	0	0	0	0	4	0	0	0	0	0	0	0	0	4
-28.41	179.14	0	0	0	0	0	0	0	3	0	0	0	0	0	0	0	0	3
-27.98	63.25	0	0	0	0	0	0	0	4	0	0	0	0	0	0	0	0	4
-27.5	153.012	0	22	0	0	0	0	0	0	0	0	0	0	0	0	0	0	22
-27.486	153.191	0	9	0	0	0	0	0	0	0	0	0	0	0	0	0	0	9
-26.91	-21.43	0	0	0	0	0	0	0	4	0	0	0	0	0	0	0	0	4
-25.826	-111.729	0	0	0	0	0	0	0	1	0	0	0	0	0	0	0	0	1
-25.8076	-111.691	0	0	0	0	0	0	0	1	0	0	0	0	0	0	0	0	1
-25.8051	-111.72	0	0	0	0	0	0	0	1	0	0	0	0	0	0	0	0	1
-25.49	-179.52	0	0	0	0	0	0	0	3	0	0	0	0	0	0	0	0	3
-23.6505	-46.6204	0	0	1	0	0	0	0	0	0	0	0	0	0	0	0	0	1
-23.2811	-129.395	0	0	0	0	0	0	0	1	0	0	0	0	0	0	0	0	1
-23.2232	-129.599	0	0	0	0	0	0	0	1	0	0	0	0	0	0	0	0	1
-23.2189	-129.5	0	0	0	0	0	0	0	1	0	0	0	0	0	0	0	0	1
-22.97	-36.95	0	0	0	0	0	0	0	2	0	0	0	0	0	0	0	0	2
-22.6092	30.1749	0	0	0	0	0	1	0	0	0	0	0	0	0	0	0	0	1
-22.5304	30.6814	0	0	0	0	0	1	0	0	0	0	0	0	0	0	0	0	1
-22.3368	40.3412	0	0	0	0	0	0	0	1	0	0	0	0	0	0	0	0	1
-21.146	-104.787	0	0	0	0	0	0	0	1	0	0	0	0	0	0	0	0	1
-21.0292	-35.3498	0	0	0	0	0	0	0	1	0	0	0	0	0	0	0	0	1
-20.9354	-35.1803	0	0	0	0	0	0	0	1	0	0	0	0	0	0	0	0	1
-20.9315	-35.1794	0	0	0	0	0	0	0	1	0	0	0	0	0	0	0	0	1
-20.4091	-3.1759	0	0	0	0	0	0	0	1	0	0	0	0	0	0	0	0	1
-20.4075	-3.1641	0	0	0	0	0	0	0	1	0	0	0	0	0	0	0	0	1
-17.9243	146.143	0	0	0	0	0	0	0	1	0	0	0	0	0	0	0	0	1
-17.9243	146.143	0	0	0	0	0	0	0	1	0	0	0	0	0	0	0	0	1
-17.2855	42.2866	0	0	0	0	0	0	0	1	0	0	0	0	0	0	0	0	1
-17.0248	42.7401	0	0	0	0	0	0	0	1	0	0	0	0	0	0	0	0	1
-16.9601	-100.633	0	0	0	0	0	0	0	1	0	0	0	0	0	0	0	0	1
-16.9587	-100.675	0	0	0	0	0	0	0	1	0	0	0	0	0	0	0	0	1
-16.957	53.9801	0	0	0	0	0	0	0	1	0	0	0	0	0	0	0	0	1
-16.9534	53.9601	0	0	0	0	0	0	0	1	0	0	0	0	0	0	0	0	1
-16.9486	-100.671	0	0	0	0	0	0	0	1	0	0	0	0	0	0	0	0	1
-16.6417	-172.2	0	0	0	0	0	0	0	1	0	0	0	0	0	0	0	0	1
-15.83	-33.41	0	0	0	0	0	0	0	2	0	0	0	0	0	0	0	0	2
-15.3424	43.2965	0	0	0	0	0	0	0	1	0	0	0	0	0	0	0	0	1
-15.3379	43.2948	0	0	0	0	0	0	0	1	0	0	0	0	0	0	0	0	1
-15.16	-13.35	0	0	0	0	0	0	0	2	0	0	0	0	0	0	0	0	2
-15	-48	0	0	0	0	0	0	0	0	0	0	4	0	0	0	0	0	4
-13.2543	34.3015	0	0	0	0	0	0	11	0	0	0	0	0	0	0	0	0	11
-13.0023	-95.9759	0	0	0	0	0	0	0	1	0	0	0	0	0	0	0	0	1
-12.9794	-96.0232	0	0	0	0	0	0	0	1	0	0	0	0	0	0	0	0	1
-12.9723	-96.0122	0	0	0	0	0	0	0	1	0	0	0	0	0	0	0	0	1
-9.91	-76.23	0	0	0	0	0	0	12	0	0	0	0	0	0	0	0	0	12
-9.3921	66.4228	0	0	0	0	0	0	0	1	0	0	0	0	0	0	0	0	1
-9.1504	-140.522	0	0	0	0	0	0	0	1	0	0	0	0	0	0	0	0	1
-9.12	-30.19	0	0	0	0	0	0	0	2	0	0	0	0	0	0	0	0	2
-9.0714	-140.597	0	0	0	0	0	0	0	1	0	0	0	0	0	0	0	0	1
-9.0063	-139.139	0	0	0	0	0	0	0	1	0	0	0	0	0	0	0	0	1
-8.9971	-139.196	0	0	0	0	0	0	0	1	0	0	0	0	0	0	0	0	1
-8.9729	-139.239	0	0	0	0	0	0	0	1	0	0	0	0	0	0	0	0	1
-8.9111	-142.557	0	0	0	0	0	0	0	1	0	0	0	0	0	0	0	0	1
-8.9109	-140.285	0	0	0	0	0	0	0	1	0	0	0	0	0	0	0	0	1
-8.9068	-140.283	0	0	0	0	0	0	0	1	0	0	0	0	0	0	0	0	1
-8.8999	-142.546	0	0	0	0	0	0	0	1	0	0	0	0	0	0	0	0	1
-8.7986	-17.9034	0	0	0	0	0	0	0	1	0	0	0	0	0	0	0	0	1
-8.7789	-17.9099	0	0	0	0	0	0	0	1	0	0	0	0	0	0	0	0	1
-8.7296	-17.9604	0	0	0	0	0	0	0	1	0	0	0	0	0	0	0	0	1
-5.74	-170.77	0	0	0	0	0	0	0	4	0	0	0	0	0	0	0	0	4
-5.68	-73.33	0	0	0	0	0	0	24	0	0	0	0	0	0	0	0	0	24
-5.2669	-85.2732	0	0	0	0	0	0	0	1	0	0	0	0	0	0	0	0	1
-5.261	-85.1678	0	0	0	0	0	0	0	1	0	0	0	0	0	0	0	0	1
-5.2529	-85.1545	0	0	0	0	0	0	0	1	0	0	0	0	0	0	0	0	1
-3.6348	35.0829	0	0	0	0	0	0	14	0	0	0	0	0	0	0	0	0	14
-3.55	34.58	0	0	0	0	0	0	40	0	0	0	0	0	0	0	0	0	40
-3.03	-27.33	0	0	0	0	0	0	0	2	0	0	0	0	0	0	0	0	2
-2.75	121.05	0	0	0	0	0	0	0	0	0	0	0	0	0	0	0	2	2
-2.717	37.1	0	0	0	0	0	0	0	0	0	0	0	0	0	0	0	8	8
-2.0133	-84.589	0	0	0	0	0	0	0	1	0	0	0	0	0	0	0	0	1
-1.9002	-84.6265	0	0	0	0	0	0	0	1	0	0	0	0	0	0	0	0	1
-1.8902	-84.6141	0	0	0	0	0	0	0	1	0	0	0	0	0	0	0	0	1
-0.015038	-22.9623	0	0	0	0	0	0	0	1	0	0	0	0	0	0	0	0	1
0.0003	-153.676	0	0	0	0	0	0	0	1	0	0	0	0	0	0	0	0	1
0.0033	71.6428	0	0	0	0	0	0	0	1	0	0	0	0	0	0	0	0	1
0.0222	-153.686	0	0	0	0	0	0	0	1	0	0	0	0	0	0	0	0	1
1.29	103.84	0	0	0	0	0	2	0	0	0	0	0	0	0	0	0	0	2
1.29	103.86	0	0	0	0	0	1	0	0	0	0	0	0	0	0	0	0	1
1.3	103.89	0	0	0	0	0	1	0	0	0	0	0	0	0	0	0	0	1
1.31	103.72	0	0	0	0	0	1	0	0	0	0	0	0	0	0	0	0	1
1.32	103.87	0	0	0	0	0	1	0	0	0	0	0	0	0	0	0	0	1
1.34	103.83	0	0	0	0	0	1	0	0	0	0	0	0	0	0	0	0	1
1.34	103.831	0	0	0	0	0	1	0	0	0	0	0	0	0	0	0	0	1
1.3483	103.683	0	6	0	0	0	0	0	0	0	0	0	0	0	0	0	0	6
1.37	103.8	0	2	0	0	0	0	0	0	0	0	0	0	0	0	0	0	2
1.38	103.91	0	0	0	0	0	1	0	0	0	0	0	0	0	0	0	0	1
1.38	103.92	0	0	0	0	0	2	0	0	0	0	0	0	0	0	0	0	2
1.38	103.921	0	0	0	0	0	1	0	0	0	0	0	0	0	0	0	0	1
1.381	103.915	0	0	0	0	0	2	0	0	0	0	0	0	0	0	0	0	2
1.39	103.91	0	0	0	0	0	1	0	0	0	0	0	0	0	0	0	0	1
1.39	103.92	0	0	0	0	0	1	0	0	0	0	0	0	0	0	0	0	1
1.391	103.86	0	0	0	0	0	1	0	0	0	0	0	0	0	0	0	0	1
1.4	103.79	0	0	0	0	0	1	0	0	0	0	0	0	0	0	0	0	1
1.4	103.8	0	0	0	0	0	1	0	0	0	0	0	0	0	0	0	0	1
1.4	103.81	0	0	0	0	0	1	0	0	0	0	0	0	0	0	0	0	1
1.41	103.72	0	0	0	0	0	2	0	0	0	0	0	0	0	0	0	0	2
1.41	103.73	0	0	0	0	0	1	0	0	0	0	0	0	0	0	0	0	1
1.42	103.72	0	0	0	0	0	1	0	0	0	0	0	0	0	0	0	0	1
1.9928	-84.5766	0	0	0	0	0	0	0	1	0	0	0	0	0	0	0	0	1
2.0299	-84.5546	0	0	0	0	0	0	0	1	0	0	0	0	0	0	0	0	1
2.0649	-84.5546	0	0	0	0	0	0	0	1	0	0	0	0	0	0	0	0	1
2.37582	9.96392	0	0	0	0	0	0	8	0	0	0	0	0	0	0	0	0	8
2.38395	9.9854	0	0	0	0	0	0	9	0	0	0	0	0	0	0	0	0	9
2.56497	9.82521	0	0	0	0	0	0	19	0	0	0	0	0	0	0	0	0	19
3.01432	10.1032	0	0	0	0	0	0	6	0	0	0	0	0	0	0	0	0	6
3.016	-76.483	0	0	0	1	0	0	0	0	0	0	0	0	0	0	0	0	1
3.04367	10.2602	0	0	0	0	0	0	2	0	0	0	0	0	0	0	0	0	2
3.04605	10.1574	0	0	0	0	0	0	3	0	0	0	0	0	0	0	0	0	3
3.05583	10.2062	0	0	0	0	0	0	10	0	0	0	0	0	0	0	0	0	10
5.9998	73.9067	0	0	0	0	0	0	0	1	0	0	0	0	0	0	0	0	1
6.0001	73.8955	0	0	0	0	0	0	0	1	0	0	0	0	0	0	0	0	1
6.3332	-102.943	0	0	0	0	0	0	0	1	0	0	0	0	0	0	0	0	1
6.3378	-102.954	0	0	0	0	0	0	0	1	0	0	0	0	0	0	0	0	1
6.3559	-103.06	0	0	0	0	0	0	0	1	0	0	0	0	0	0	0	0	1
7.33	-26	0	0	0	0	0	0	0	4	0	0	0	0	0	0	0	0	4
7.4122	-79.3017	0	0	0	0	0	0	0	1	0	0	0	0	0	0	0	0	1
8	-156	0	0	0	0	0	0	0	1	0	0	0	0	0	0	0	0	1
8.4692	-83.2078	0	0	0	0	0	1	0	0	0	0	0	0	0	0	0	0	1
8.695	-83.395	0	0	0	0	0	0	0	2	0	0	0	0	0	0	0	0	2
9.22	-163.53	0	0	0	0	0	0	0	4	0	0	0	0	0	0	0	0	4
9.8481	-80.0454	0	0	0	0	0	0	0	1	0	0	0	0	0	0	0	0	1
10	-145	0	0	0	0	0	0	0	1	0	0	0	0	0	0	0	0	1
10.09	-99.25	0	0	0	0	0	0	0	4	0	0	0	0	0	0	0	0	4
12	-108.06	0	0	0	0	0	0	0	2	0	0	0	0	0	0	0	0	2
12.51	74.98	0	0	0	0	0	0	57	0	0	0	0	0	0	0	0	0	57
12.9	121.8	0	0	0	0	0	0	0	0	0	0	0	0	0	0	0	4	4
12.93	143.62	0	0	0	0	0	0	0	4	0	0	0	0	0	0	0	0	4
14.2025	-116.643	0	0	0	0	0	0	0	1	0	0	0	0	0	0	0	0	1
14.2035	-116.626	0	0	0	0	0	0	0	1	0	0	0	0	0	0	0	0	1
14.2075	-116.647	0	0	0	0	0	0	0	1	0	0	0	0	0	0	0	0	1
14.52	-26	0	0	0	0	0	0	0	4	0	0	0	0	0	0	0	0	4
14.53	-118.77	0	0	0	0	0	0	0	5	0	0	0	0	0	0	0	0	5
14.5536	70.0128	0	0	0	0	0	0	0	1	0	0	0	0	0	0	0	0	1
14.5995	120.984	0	0	0	0	0	0	0	0	0	0	0	0	0	0	0	5	5
14.6059	69.9776	0	0	0	0	0	0	0	1	0	0	0	0	0	0	0	0	1
15.91	-124.49	0	0	0	0	0	0	0	1	0	0	0	0	0	0	0	0	1
17.39	40.54	0	0	0	0	0	0	0	3	0	0	0	0	0	0	0	0	3
17.43	-59.83	0	0	0	0	0	0	0	1	0	0	0	0	0	0	0	0	1
17.59	39.47	0	0	0	0	0	0	0	6	0	0	0	0	0	0	0	0	6
17.9504	-67.1929	0	0	0	0	0	0	0	1	0	0	0	0	0	0	0	0	1
17.9511	-67.1932	0	0	0	0	0	0	0	1	0	0	0	0	0	0	0	0	1
17.9667	-67	0	0	0	0	0	0	0	2	0	0	0	0	0	0	0	0	2
17.9672	-67.0189	0	0	0	0	0	0	0	1	0	0	0	0	0	0	0	0	1
17.9673	-67.0188	0	0	0	0	0	0	0	8	0	0	0	0	0	0	0	0	8
18.0105	-76.8567	0	0	0	0	0	0	0	0	0	0	0	0	0	0	0	1	1
18.0123	-76.8509	0	0	0	0	0	0	0	0	0	0	0	0	0	0	0	1	1
18.04	-133.26	0	0	0	0	0	0	0	1	0	0	0	0	0	0	0	0	1
18.3167	-65.75	0	0	1	0	0	0	0	0	0	0	0	0	0	0	0	0	1
18.34	40.44	0	0	0	0	0	0	0	6	0	0	0	0	0	0	0	0	6
18.3967	39.875	0	0	0	0	0	0	0	1	0	0	0	0	0	0	0	0	1
18.4417	39.8567	0	0	0	0	0	0	0	1	0	0	0	0	0	0	0	0	1
18.5839	66.4727	0	0	0	0	0	0	0	2	0	0	0	0	0	0	0	0	2
18.7341	66.3896	0	0	0	0	0	0	0	1	0	0	0	0	0	0	0	0	1
18.8	-104.7	0	0	0	0	0	0	0	3	0	0	0	0	0	0	0	0	3
18.9	-104.5	0	0	0	0	0	0	0	5	0	0	0	0	0	0	0	0	5
19.0284	64.5126	0	0	0	0	0	0	0	1	0	0	0	0	0	0	0	0	1
19.0351	64.5638	0	0	0	0	0	0	0	1	0	0	0	0	0	0	0	0	1
19.0393	64.4913	0	0	0	0	0	0	0	1	0	0	0	0	0	0	0	0	1
20	-52.63	0	0	0	0	0	0	0	2	0	0	0	0	0	0	0	0	2
20.31	38.46	0	0	0	0	0	0	0	6	0	0	0	0	0	0	0	0	6
20.66	-107.86	0	0	0	0	0	0	0	1	0	0	0	0	0	0	0	0	1
20.6863	-101.875	0	0	0	0	0	0	0	0	1	0	0	0	0	0	0	0	1
20.8183	63.5047	0	0	0	0	0	0	0	1	0	0	0	0	0	0	0	0	1
20.8222	63.5133	0	0	0	0	0	0	0	1	0	0	0	0	0	0	0	0	1
20.8457	63.5851	0	0	0	0	0	0	0	1	0	0	0	0	0	0	0	0	1
21.06	-150.35	0	0	0	0	0	0	0	2	0	0	0	0	0	0	0	0	2
21.12	79.07	0	4	0	0	0	0	0	0	0	0	0	0	0	0	0	0	4
21.15	79.09	0	4	0	0	0	0	0	0	0	0	0	0	0	0	0	0	4
21.51	-23.45	0	0	0	0	0	0	0	3	0	0	0	0	0	0	0	0	3
21.7658	-100.163	0	0	0	0	0	0	0	0	1	0	0	0	0	0	0	0	1
21.9467	38.2517	0	0	0	0	0	0	0	1	0	0	0	0	0	0	0	0	1
22.2	37.55	0	0	0	0	0	0	0	6	0	0	0	0	0	0	0	0	6
22.25	114.167	0	10	0	0	0	0	0	0	0	0	0	0	0	0	0	0	10
22.28	114.17	0	6	0	0	0	0	0	0	0	0	0	0	0	0	0	0	6
22.2999	39.1168	0	0	0	0	0	0	0	0	0	0	0	0	0	0	0	6	6
22.3	114.1	0	2	0	0	0	0	0	0	0	0	0	0	0	0	0	0	2
22.3	114.17	0	0	0	0	0	0	0	0	0	0	0	0	0	0	0	8	8
22.4	114.21	0	1	0	0	0	0	0	0	0	0	2	0	0	0	0	0	3
22.5455	114.056	0	0	0	0	0	0	11	0	0	0	0	0	0	0	0	0	11
22.677	-158.881	0	0	0	0	0	0	0	7	0	0	0	0	0	0	0	0	7
22.7559	-46.0812	0	0	0	0	0	0	0	1	0	0	0	0	0	0	0	0	1
22.8	-46.05	0	0	0	0	0	0	0	1	0	0	0	0	0	0	0	0	1
22.8087	-158.05	0	0	0	0	0	0	0	4	0	0	0	0	0	0	0	0	4
22.81	-46.09	0	0	0	0	0	0	0	1	0	0	0	0	0	0	0	0	1
23.13	72.41	0	6	0	0	0	0	0	0	0	0	0	0	0	0	0	0	6
23.26	77.41	0	0	0	0	0	0	53	0	0	0	0	0	0	0	0	0	53
23.36	37.2183	0	0	0	0	0	0	0	1	0	0	0	0	0	0	0	0	1
23.36	37.3	0	0	0	0	0	0	0	6	0	0	0	0	0	0	0	0	6
23.4183	37.245	0	0	0	0	0	0	0	1	0	0	0	0	0	0	0	0	1
23.48	116.77	0	0	0	0	0	0	0	0	0	0	0	0	0	0	0	1	1
23.7	90.3667	0	0	0	0	0	0	53	0	0	0	0	0	0	0	0	0	53
24.46	118.1	0	0	0	0	0	0	0	2	0	0	0	0	0	0	0	0	2
24.4931	107.343	0	0	0	0	0	0	0	0	0	0	0	0	0	0	0	1	1
24.4931	107.343	0	0	0	0	0	0	0	0	0	0	0	0	0	0	0	1	1
24.4931	107.343	0	0	0	0	0	0	0	0	0	0	0	0	0	0	0	1	1
24.4931	107.343	0	0	0	0	0	0	0	0	0	0	0	0	0	0	0	1	1
25.46	36.6	0	0	0	0	0	0	0	6	0	0	0	0	0	0	0	0	6
25.5264	-88.394	0	0	0	0	0	0	0	1	0	0	0	0	0	0	0	0	1
25.6168	-88.4532	0	0	0	0	0	0	0	1	0	0	0	0	0	0	0	0	1
25.6236	-88.45	0	0	0	0	0	0	0	1	0	0	0	0	0	0	0	0	1
27.0078	-111.407	0	0	0	0	0	0	0	1	0	0	0	0	0	0	0	0	1
27.0154	-111.38	0	0	0	0	0	0	0	0	0	0	0	0	0	0	0	4	4
27.1004	-111.125	0	0	0	0	0	0	0	9	0	0	0	0	0	0	0	0	9
27.16	27.1433	0	0	0	0	0	0	0	1	0	0	0	0	0	0	0	0	1
27.53	34.3	0	0	0	0	0	0	0	6	0	0	0	0	0	0	0	0	6
28.6722	-88.4375	0	0	0	0	0	0	0	2	0	0	0	0	0	0	0	0	2
28.74	-88.37	0	0	0	0	0	0	0	3	0	0	0	0	0	0	0	0	3
28.88	105.45	0	0	0	18	0	0	0	0	0	0	0	0	0	0	0	0	18
29.15	142.801	0	0	0	0	0	0	0	10	0	0	0	0	0	0	0	0	10
29.35	106.33	0	0	0	0	0	0	157	0	0	0	0	0	0	0	0	0	157
29.5	106.1	1	0	0	0	0	0	0	0	0	0	0	0	0	0	0	0	1
29.5	106.11	1	0	0	0	0	0	0	0	0	0	0	0	0	0	0	0	1
29.5	106.12	1	0	0	0	0	0	0	0	0	0	0	0	0	0	0	0	1
29.5	106.13	1	0	0	0	0	0	0	0	0	0	0	0	0	0	0	0	1
29.5	106.14	1	0	0	0	0	0	0	0	0	0	0	0	0	0	0	0	1
29.5	106.15	1	0	0	0	0	0	0	0	0	0	0	0	0	0	0	0	1
29.5	106.16	1	0	0	0	0	0	0	0	0	0	0	0	0	0	0	0	1
29.5	106.17	1	0	0	0	0	0	0	0	0	0	0	0	0	0	0	0	1
29.5	106.18	1	0	0	0	0	0	0	0	0	0	0	0	0	0	0	0	1
29.5	106.19	1	0	0	0	0	0	0	0	0	0	0	0	0	0	0	0	1
29.5	106.2	1	0	0	0	0	0	0	0	0	0	0	0	0	0	0	0	1
29.5	106.21	1	0	0	0	0	0	0	0	0	0	0	0	0	0	0	0	1
29.5	106.22	1	0	0	0	0	0	0	0	0	0	0	0	0	0	0	0	1
29.5	106.23	1	0	0	0	0	0	0	0	0	0	0	0	0	0	0	0	1
29.5	106.24	1	0	0	0	0	0	0	0	0	0	0	0	0	0	0	0	1
29.5	106.25	1	0	0	0	0	0	0	0	0	0	0	0	0	0	0	0	1
29.5	106.26	1	0	0	0	0	0	0	0	0	0	0	0	0	0	0	0	1
29.5	106.27	1	0	0	0	0	0	0	0	0	0	0	0	0	0	0	0	1
29.5	106.28	1	0	0	0	0	0	0	0	0	0	0	0	0	0	0	0	1
29.5	106.29	1	0	0	0	0	0	0	0	0	0	0	0	0	0	0	0	1
29.5	106.3	1	0	0	0	0	0	0	0	0	0	0	0	0	0	0	0	1
29.5	106.31	1	0	0	0	0	0	0	0	0	0	0	0	0	0	0	0	1
29.5	106.32	1	0	0	0	0	0	0	0	0	0	0	0	0	0	0	0	1
29.5	106.33	1	0	0	0	0	0	0	0	0	0	0	0	0	0	0	0	1
29.5	106.34	1	0	0	0	0	0	0	0	0	0	0	0	0	0	0	0	1
29.5	106.35	1	0	0	0	0	0	0	0	0	0	0	0	0	0	0	0	1
29.5	106.36	1	0	0	0	0	0	0	0	0	0	0	0	0	0	0	0	1
29.5	106.37	1	0	0	0	0	0	0	0	0	0	0	0	0	0	0	0	1
29.5	106.38	1	0	0	0	0	0	0	0	0	0	0	0	0	0	0	0	1
29.5	106.39	1	0	0	0	0	0	0	0	0	0	0	0	0	0	0	0	1
29.5	106.5	1	0	0	0	0	0	0	0	0	0	0	0	0	0	0	0	1
29.5	106.6	1	0	0	0	0	0	0	0	0	0	0	0	0	0	0	0	1
29.5	106.7	1	0	0	0	0	0	0	0	0	0	0	0	0	0	0	0	1
29.5	106.8	1	0	0	0	0	0	0	0	0	0	0	0	0	0	0	0	1
29.5	106.9	1	0	0	0	0	0	0	0	0	0	0	0	0	0	0	0	1
29.6703	-81.2145	0	0	0	0	0	0	0	22	0	0	0	0	0	0	0	0	22
29.8628	-88.8412	0	0	0	0	0	0	0	0	0	0	0	0	0	0	0	5	5
29.8628	-88.8412	0	0	0	0	0	0	0	0	0	0	0	0	0	0	0	5	5
29.97	-23.69	0	0	0	0	0	0	0	2	0	0	0	0	0	0	0	0	2
30.16	120.12	0	1	0	0	0	0	0	0	0	0	0	0	0	0	0	0	1
30.3	120.2	0	0	0	0	0	0	407	0	0	0	0	0	0	0	0	0	407
30.3015	120.089	0	6	0	0	0	0	0	0	0	0	0	0	0	0	0	0	6
30.387	-97.7301	0	10	0	0	0	0	0	0	4	0	0	0	0	0	0	0	14
30.65	104.06	0	0	0	3	0	0	0	0	0	0	0	0	0	0	0	0	3
30.66	104.06	0	2	0	0	0	0	0	0	0	0	0	0	0	0	0	0	2
31.3	121.23	0	1	0	0	0	0	0	0	0	0	0	0	0	0	0	0	1
31.46	104.68	0	0	0	3	0	0	0	0	0	0	0	0	0	0	0	0	3
31.5168	-159.046	0	0	0	0	0	0	0	1	0	0	0	0	0	0	0	0	1
31.5213	-158.996	0	0	0	0	0	0	0	1	0	0	0	0	0	0	0	0	1
31.528	-159.022	0	0	0	0	0	0	0	1	0	0	0	0	0	0	0	0	1
31.54	34.48	2	0	0	0	0	0	0	0	0	0	0	0	0	6	0	0	8
31.6948	-64.2489	0	0	0	0	0	0	0	1	0	0	0	0	0	0	0	0	1
32.07	118.78	3	0	0	0	0	0	0	0	0	0	0	0	0	0	0	0	3
32.08	-17.26	0	0	0	0	0	0	0	4	0	0	0	0	0	0	0	0	4
32.08	118.78	1	0	0	0	0	0	0	0	0	0	0	0	0	0	0	0	1
32.09	118.78	1	0	0	0	0	0	0	0	0	0	0	0	0	0	0	0	1
32.1	118.78	1	0	0	0	0	0	0	0	0	0	0	0	0	0	0	0	1
32.11	118.78	1	0	0	0	0	0	0	0	0	0	0	0	0	0	0	0	1
32.12	118.78	1	0	0	0	0	0	0	0	0	0	0	0	0	0	0	0	1
32.13	118.78	1	0	0	0	0	0	0	0	0	0	0	0	0	0	0	0	1
32.14	118.78	1	0	0	0	0	0	0	0	0	0	0	0	0	0	0	0	1
32.15	118.78	1	0	0	0	0	0	0	0	0	0	0	0	0	0	0	0	1
32.3526	34.0642	0	0	0	0	0	0	0	0	0	0	0	0	0	0	0	1	1
32.5318	33.8814	0	0	0	0	0	0	0	0	0	0	0	0	0	0	0	1	1
32.7184	33.684	0	0	0	0	0	0	0	0	0	0	0	0	0	0	0	1	1
32.8094	-96.8365	0	0	0	0	0	0	31	0	0	0	0	0	0	0	0	0	31
32.9051	34.4807	0	0	0	0	0	0	0	0	0	0	0	0	0	0	0	1	1
32.9057	33.9007	0	0	0	0	0	0	0	0	0	0	0	0	0	0	0	1	1
33.7637	-84.3954	0	4	0	0	0	0	0	0	0	0	0	0	0	0	0	0	4
33.8	-118.28	0	2	0	0	0	0	0	0	0	0	0	0	0	0	0	0	2
33.9179	32.898	0	0	0	0	0	0	0	1	0	0	0	0	0	0	0	0	1
33.9235	32.8118	0	0	0	0	0	0	0	1	0	0	0	0	0	0	0	0	1
34	-118	0	0	0	0	0	0	0	5	0	0	0	0	0	0	0	0	5
34.0722	-118.444	0	0	0	0	0	0	1	0	0	0	0	0	0	0	0	0	1
34.0771	-49.8233	0	0	0	0	0	0	0	1	0	0	0	0	0	0	0	0	1
34.1132	-49.9181	0	0	0	0	0	0	0	1	0	0	0	0	0	0	0	0	1
34.1504	-56.9684	0	0	0	0	0	0	0	1	0	0	0	0	0	0	0	0	1
34.1928	135.071	0	0	0	0	0	0	0	8	0	0	0	0	0	0	0	0	8
34.3923	-119.846	0	0	0	0	0	0	0	1	0	0	0	0	0	0	0	0	1
34.64	119.17	0	1	0	0	0	0	0	0	0	0	0	0	0	0	0	0	1
34.65	119.17	0	1	0	0	0	0	0	0	0	0	0	0	0	0	0	0	1
34.65	135.05	0	3	0	0	0	0	0	0	0	0	0	0	0	0	0	0	3
34.6663	-71.2907	0	0	0	0	0	0	0	1	0	0	0	0	0	0	0	0	1
34.6712	-71.3093	0	0	0	0	0	0	0	1	0	0	0	0	0	0	0	0	1
34.6902	-77.1066	0	0	0	0	0	0	0	1	0	0	0	0	0	0	0	0	1
34.72	135.27	0	3	0	0	0	0	0	0	0	0	0	0	0	0	0	0	3
34.9956	-98.6889	0	0	0	0	0	1	0	0	0	0	0	0	0	0	0	0	1
35.138	-80.8626	0	0	0	0	0	0	0	0	0	0	7	0	0	0	0	0	7
35.138	-80.8626	0	0	0	0	0	0	0	0	0	0	7	0	0	0	0	0	7
35.1477	-80.8579	0	0	0	0	0	0	0	0	0	0	3	0	0	0	0	0	3
35.1477	-80.8579	0	0	0	0	0	0	0	0	0	0	4	0	0	0	0	0	4
35.1529	-80.853	0	0	0	0	0	0	0	0	0	0	16	0	0	0	0	0	16
35.1529	-80.853	0	0	0	0	0	0	0	0	0	0	20	0	0	0	0	0	20
35.1571	-80.8496	0	0	0	0	0	0	0	0	0	0	4	0	0	0	0	0	4
35.1571	-80.8496	0	0	0	0	0	0	0	0	0	0	4	0	0	0	0	0	4
35.1572	-80.8496	0	0	0	0	0	0	0	0	0	0	4	0	0	0	0	0	4
35.1572	-80.8496	0	0	0	0	0	0	0	0	0	0	4	0	0	0	0	0	4
35.1866	-80.8455	0	0	0	0	0	0	0	0	0	0	4	0	0	0	0	0	4
35.1866	-80.8454	0	0	0	0	0	0	0	0	0	0	4	0	0	0	0	0	4
35.1867	-80.8452	0	0	0	0	0	0	0	0	0	0	4	0	0	0	0	0	4
35.1867	-80.8452	0	0	0	0	0	0	0	0	0	0	4	0	0	0	0	0	4
35.21	-97.43	0	0	0	0	0	0	22	0	0	0	0	0	0	0	0	0	22
35.2698	-127.727	0	0	0	0	0	0	0	1	0	0	0	0	0	0	0	0	1
35.311	-80.6838	0	0	0	0	0	0	0	0	0	0	1	0	0	0	0	0	1
35.311	-80.6838	0	0	0	0	0	0	0	0	0	0	1	0	0	0	0	0	1
35.3209	-80.7317	0	0	0	0	0	0	0	0	0	0	4	0	0	0	0	0	4
35.3209	-80.7317	0	0	0	0	0	0	0	0	0	0	4	0	0	0	0	0	4
35.3302	-80.6971	0	0	0	0	0	0	0	0	0	0	4	0	0	0	0	0	4
35.3302	-80.6971	0	0	0	0	0	0	0	0	0	0	4	0	0	0	0	0	4
35.3316	-80.7155	0	0	0	0	0	0	0	0	0	0	4	0	0	0	0	0	4
35.3317	-80.7155	0	0	0	0	0	0	0	0	0	0	4	0	0	0	0	0	4
35.3324	-80.7148	0	0	0	0	0	0	0	0	0	0	4	0	0	0	0	0	4
35.3324	-80.7148	0	0	0	0	0	0	0	0	0	0	4	0	0	0	0	0	4
35.3331	-80.6672	0	0	0	0	0	0	0	0	0	0	3	0	0	0	0	0	3
35.3331	-80.6672	0	0	0	0	0	0	0	0	0	0	4	0	0	0	0	0	4
35.3354	-80.6976	0	0	0	0	0	0	0	0	0	0	20	0	0	0	0	0	20
35.3354	-80.6976	0	0	0	0	0	0	0	0	0	0	20	0	0	0	0	0	20
35.3671	-127.742	0	0	0	0	0	0	0	1	0	0	0	0	0	0	0	0	1
35.4002	-127.75	0	0	0	0	0	0	0	1	0	0	0	0	0	0	0	0	1
35.4346	-80.0307	0	0	0	0	0	0	0	0	0	0	1	0	0	0	0	0	1
35.4346	-80.0307	0	0	0	0	0	0	0	0	0	0	1	0	0	0	0	0	1
35.5003	-80.0232	0	0	0	0	0	0	0	0	0	0	1	0	0	0	0	0	1
35.5003	-80.0232	0	0	0	0	0	0	0	0	0	0	1	0	0	0	0	0	1
35.7528	14.2765	0	0	0	0	0	0	0	1	0	0	0	0	0	0	0	0	1
35.759	14.2574	0	0	0	0	0	0	0	1	0	0	0	0	0	0	0	0	1
35.8198	-82.1493	0	0	0	0	0	0	0	0	0	0	1	0	0	0	0	0	1
35.8427	-37.1526	0	0	0	0	0	0	0	1	0	0	0	0	0	0	0	0	1
35.9076	-79.0506	0	0	0	0	0	0	0	0	24	0	0	0	0	0	0	0	24
35.92	139.63	0	1	0	0	0	0	0	0	0	0	0	0	0	0	0	0	1
35.9346	-37.3032	0	0	0	0	0	0	0	1	0	0	0	0	0	0	0	0	1
36.064	142.728	0	0	0	0	0	0	0	3	0	0	0	0	0	0	0	0	3
36.105	142.726	0	0	0	0	0	0	0	1	0	0	0	0	0	0	0	0	1
36.1431	-81.6873	0	0	0	0	0	0	0	0	0	0	1	0	0	0	0	0	1
36.1431	-81.6873	0	0	0	0	0	0	0	0	0	0	1	0	0	0	0	0	1
36.1715	-29.023	0	0	0	0	0	0	0	1	0	0	0	0	0	0	0	0	1
36.1811	-28.9373	0	0	0	0	0	0	0	1	0	0	0	0	0	0	0	0	1
36.25	-122.21	0	0	0	0	0	0	0	23	0	0	0	0	0	0	0	0	23
36.29	139.38	0	3	0	0	0	0	0	0	0	0	0	0	0	0	0	0	3
36.4636	116.058	0	0	0	0	0	0	0	0	0	0	0	0	0	0	0	1	1
36.5	25.45	0	0	0	0	0	0	0	1	0	0	0	0	0	0	0	0	1
36.5533	-6.5669	0	0	0	0	0	0	0	2	0	0	0	0	0	0	0	0	2
36.8219	-121.744	0	0	0	0	0	1	0	0	0	0	0	0	0	0	0	0	1
36.9702	-137.376	0	0	0	0	0	0	0	2	0	0	0	0	0	0	0	0	2
37.035	-137.415	0	0	0	0	0	0	0	2	0	0	0	0	0	0	0	0	2
37.0403	-137.376	0	0	0	0	0	0	0	1	0	0	0	0	0	0	0	0	1
37.14	-80.41	0	1	0	0	0	0	0	0	0	0	2	0	0	0	0	0	3
37.3104	-137.231	0	0	0	0	0	0	0	1	0	0	0	0	0	0	0	0	1
37.3602	-137.959	0	0	0	0	0	0	0	2	0	0	0	0	0	0	0	0	2
37.3656	-137.729	0	0	0	0	0	0	0	2	0	0	0	0	0	0	0	0	2
37.43	138.83	0	4	0	0	0	0	0	0	0	0	0	0	0	0	0	0	4
37.4335	-122.175	0	0	0	0	0	0	79	0	0	0	0	0	0	0	0	1	80
37.4546	-121.929	0	0	4	0	0	0	0	0	0	0	0	0	0	0	0	0	4
37.4741	-121.973	0	0	0	0	0	0	0	1	0	0	0	0	0	0	0	0	1
37.4754	-121.973	0	0	0	0	0	0	0	1	0	0	0	0	0	0	0	0	1
37.52	121.39	0	0	0	0	0	0	0	0	0	0	0	0	0	0	0	3	3
37.5688	-122.103	0	0	0	0	0	0	0	1	0	0	0	0	0	0	0	0	1
37.569	-122.102	0	0	0	0	0	0	0	2	0	0	0	0	0	0	0	0	2
37.5691	-122.103	0	0	0	0	0	0	0	2	0	0	0	0	0	0	0	0	2
37.5693	-122.103	0	0	0	0	0	0	0	1	0	0	0	0	0	0	0	0	1
37.78	-122.42	0	1	0	0	0	0	0	0	0	0	0	0	0	0	0	0	1
37.8	-122.27	0	3	0	0	0	0	0	0	0	0	0	0	0	0	0	0	3
37.8406	-122.292	0	2	0	0	0	0	0	0	0	0	0	0	0	0	0	0	2
37.8408	-122.29	0	20	7	0	0	0	0	0	0	0	0	0	0	0	0	0	27
37.8409	-122.29	0	0	0	0	0	0	0	18	0	0	0	0	0	0	0	0	18
37.8409	-122.29	0	0	4	0	0	0	0	0	0	0	0	0	0	0	0	0	4
37.8629	-122.313	0	5	0	0	0	0	0	0	0	0	0	0	0	0	0	0	5
37.8719	-122.258	0	1	0	0	0	0	0	0	0	0	0	0	0	0	0	0	1
37.8754	-122.248	0	1	0	0	0	0	0	0	0	0	0	0	0	0	0	0	1
38.2833	-0.25	0	0	0	0	0	0	0	5	0	0	0	0	0	0	0	0	5
38.5382	-121.764	0	1	0	0	0	0	0	0	0	0	0	0	0	0	0	0	1
38.5402	-121.75	0	13	0	0	0	0	0	0	0	0	0	0	0	0	0	0	13
38.5403	-121.75	0	2	0	0	0	0	0	0	0	0	0	0	0	0	0	0	2
38.546	-121.753	0	0	1	0	0	0	0	0	0	0	0	0	0	0	0	0	1
38.6375	-90.2651	0	0	0	0	0	0	604	0	0	0	0	0	0	0	0	0	604
38.9847	-77.0947	0	0	0	0	0	0	420	0	0	0	0	0	0	0	0	0	420
39	3	0	0	0	0	0	40	0	0	0	0	0	0	0	0	0	0	40
39.0043	-77.1012	0	0	0	0	0	0	0	1	0	0	0	0	0	0	0	0	1
39.019	141.728	0	0	0	0	0	0	0	1	0	0	0	0	0	0	0	0	1
39.0314	-122.432	0	0	0	0	0	1	0	0	0	0	0	0	0	0	0	0	1
39.0446	141.732	0	0	0	0	0	0	0	1	0	0	0	0	0	0	0	0	1
39.0634	141.735	0	0	0	0	0	0	0	1	0	0	0	0	0	0	0	0	1
39.1031	-84.512	0	0	0	0	0	0	6	0	0	0	0	0	0	0	0	0	6
39.2305	-70.0377	0	0	0	0	0	0	0	1	0	0	0	0	0	0	0	0	1
39.2392	-70.0343	0	0	0	0	0	0	0	1	0	0	0	0	0	0	0	0	1
39.26	-76.79	0	0	0	0	16	0	0	0	0	0	0	0	0	0	0	0	16
39.29	-72.2	0	0	0	0	0	0	0	0	0	0	0	0	20	0	0	4	24
39.3888	19.3905	0	0	0	0	0	0	0	1	0	0	0	0	0	0	0	0	1
39.3991	19.3997	0	0	0	0	0	0	0	1	0	0	0	0	0	0	0	0	1
39.4767	0.374444	0	0	0	0	0	0	39	0	0	0	0	0	0	0	0	0	39
39.5369	-107.783	0	0	0	0	0	0	0	0	0	0	0	0	0	0	0	1	1
39.54	-72.41	0	0	0	0	0	0	0	0	0	0	0	0	0	0	0	2	2
39.54	-72.4	0	0	0	0	0	0	0	0	0	0	0	0	0	0	0	2	2
39.55	-72.4	0	0	0	0	0	0	0	0	0	0	0	0	0	0	0	2	2
39.88	-75.22	0	3	0	0	0	0	0	0	0	0	0	0	0	0	0	0	3
39.9	116.3	0	0	0	0	0	0	18	0	0	0	0	0	0	0	0	0	18
39.9056	116.391	0	0	0	0	0	0	16	0	0	0	0	0	0	0	0	0	16
39.9056	116.391	0	0	0	0	0	0	5	0	0	0	0	0	0	0	0	0	5
40.12	-87.63	0	1	0	0	0	0	0	0	0	0	0	0	0	0	0	0	1
40.28	-76.65	0	0	0	0	0	0	0	0	0	0	0	0	0	0	0	6	6
40.3	-88.15	0	3	0	0	0	0	0	0	0	0	0	0	0	0	0	0	3
40.4166	-3.70377	0	0	0	0	0	0	362	0	0	0	0	0	0	0	0	0	362
40.4308	-79.9598	0	0	0	0	0	0	106	0	0	0	0	0	0	0	0	0	106
40.44	-79.99	0	0	0	0	0	0	0	0	0	0	0	0	0	0	0	3	3
40.58	-74.2	0	0	0	0	0	0	0	0	0	0	0	0	0	0	0	2	2
40.58	-74.01	0	0	0	0	0	0	0	0	0	0	0	0	0	0	0	1	1
40.6614	-119.366	0	0	0	0	0	0	0	0	0	0	0	0	0	0	0	3	3
40.67	-74.01	0	0	0	0	0	0	0	0	0	0	0	0	0	0	0	1	1
40.71	-74	0	0	0	0	0	0	0	0	0	0	0	0	0	0	0	1	1
40.829	-96.667	0	0	0	0	0	0	63	0	0	0	0	0	0	0	0	8	71
40.8319	2.4481	0	0	0	0	0	0	0	1	0	0	0	0	0	0	0	0	1
40.8319	2.44806	0	0	0	0	0	0	0	2	0	0	0	0	0	0	0	0	2
40.85	-74.03	0	0	0	0	0	1	0	0	0	0	0	0	0	0	0	0	1
41.12	-87.64	0	1	0	0	0	0	0	0	0	0	0	0	0	0	0	0	1
41.1591	-96.4086	0	0	0	0	0	0	0	0	2	0	0	0	0	0	0	0	2
41.1613	-96.6752	0	0	0	0	0	0	0	0	1	0	0	0	0	0	0	0	1
41.162	8.622	0	0	0	0	0	0	0	2	0	0	0	0	0	0	0	2	4
41.53	-90.43	0	3	0	0	0	0	0	0	0	0	0	0	0	0	0	0	3
41.5518	-8.4229	0	1	0	0	0	0	0	0	0	0	0	0	0	0	0	0	1
41.6704	2.80017	0	0	0	0	0	0	0	2	0	0	0	0	0	0	0	0	2
41.84	-87.68	0	3	0	0	0	0	0	0	0	0	0	0	0	0	0	0	3
41.88	-87.63	0	0	0	0	0	0	20	0	0	0	0	0	0	0	0	0	20
41.9	-87.6	0	0	0	0	0	0	0	0	0	0	0	0	0	0	0	6	6
42.06	-87.68	0	5	0	0	0	0	0	0	0	0	0	0	0	0	0	0	5
42.12	-87.65	0	1	0	0	0	0	0	0	0	0	0	0	0	0	0	0	1
42.1735	17.7252	0	0	0	0	0	0	0	1	0	0	0	0	0	0	0	0	1
42.2038	17.715	0	0	0	0	0	0	0	1	0	0	0	0	0	0	0	0	1
42.35	-70.96	0	2	0	0	0	0	0	0	0	0	0	0	0	0	0	0	2
42.3601	-71.0589	0	0	0	0	0	0	9	0	0	0	0	0	0	0	0	2	11
42.487	3.169	0	0	0	0	0	0	0	44	0	0	0	0	0	0	0	0	44
42.487	3.17	0	0	0	0	0	0	0	6	0	0	0	0	0	0	0	0	6
42.86	-79.39	0	0	0	0	0	1	0	0	0	0	0	0	0	0	0	0	1
42.8638	-79.3862	0	0	0	0	0	1	0	0	0	0	0	0	0	0	0	0	1
42.8698	-79.3981	0	0	0	0	0	1	0	0	0	0	0	0	0	0	0	0	1
42.87	-79.43	0	0	0	0	0	2	0	0	0	0	0	0	0	0	0	0	2
42.87	-79.42	0	0	0	0	0	1	0	0	0	0	0	0	0	0	0	0	1
42.87	-79.4	0	0	0	0	0	3	0	0	0	0	0	0	0	0	0	0	3
42.87	-79.23	0	0	0	0	0	2	0	0	0	0	0	0	0	0	0	0	2
42.8722	-79.4272	0	0	0	0	0	1	0	0	0	0	0	0	0	0	0	0	1
42.8723	-79.4188	0	0	0	0	0	1	0	0	0	0	0	0	0	0	0	0	1
42.8746	-79.2323	0	0	0	0	0	2	0	0	0	0	0	0	0	0	0	0	2
43.2	-79.27	0	0	0	0	0	4	0	0	0	0	0	0	0	0	0	0	4
43.2043	-79.2669	0	0	0	0	0	1	0	0	0	0	0	0	0	0	0	0	1
43.2047	-79.266	0	0	0	0	0	2	0	0	0	0	0	0	0	0	0	0	2
43.2052	-79.2648	0	0	0	0	0	1	0	0	0	0	0	0	0	0	0	0	1
43.21	-79.26	0	0	0	0	0	1	0	0	0	0	0	0	0	0	0	0	1
43.22	-79.62	0	0	0	0	0	2	0	0	0	0	0	0	0	0	0	0	2
43.26	-79.07	0	0	0	0	0	2	0	0	0	0	0	0	0	0	0	0	2
43.4704	-80.5449	0	0	0	0	0	0	0	0	0	1	0	0	0	0	0	0	1
43.6408	80.4097	0	0	0	0	0	0	0	0	0	1	0	0	0	0	0	0	1
43.6792	-16.8344	0	0	0	0	0	0	0	1	0	0	0	0	0	0	0	0	1
43.7182	-16.8714	0	0	0	0	0	0	0	1	0	0	0	0	0	0	0	0	1
43.726	-72.1429	0	16	0	0	0	0	0	0	0	0	0	0	0	0	0	0	16
43.7684	-16.9047	0	0	0	0	0	0	0	1	0	0	0	0	0	0	0	0	1
43.77	142.37	0	3	0	0	0	0	0	0	0	0	0	0	0	0	0	0	3
43.858	-60.157	0	0	0	0	0	0	0	37	0	0	0	0	0	0	0	0	37
44.0075	7.33194	0	0	0	0	1	0	0	0	0	0	0	0	0	0	0	0	1
44.342	-68.065	0	0	0	0	0	0	0	2	0	0	0	0	0	0	0	0	2
45	153.5	0	0	0	0	0	0	0	2	0	0	0	0	0	0	0	0	2
45.417	153	0	0	0	0	0	0	0	1	0	0	0	0	0	0	0	0	1
45.4958	2.88833	0	0	0	0	0	1	0	0	0	0	0	0	0	0	0	0	1
45.5297	10.8573	0	0	0	0	2	0	0	0	0	0	0	0	0	0	0	0	2
45.5333	3.91667	0	0	0	0	0	0	0	0	0	0	0	0	0	0	0	5	5
45.721	147.943	0	0	0	0	0	0	0	1	0	0	0	0	0	0	0	0	1
45.7319	5.86833	0	0	0	0	0	1	0	0	0	0	0	0	0	0	0	0	1
45.75	126.62	0	0	0	0	1	0	0	0	0	0	0	0	0	0	0	0	1
45.93	8.58	0	0	0	0	0	1	0	0	0	0	0	0	0	0	0	0	1
46.0667	11.1167	0	0	0	0	0	0	33	0	0	0	0	0	0	0	0	0	33
46.07	8.7	0	0	0	0	0	1	0	0	0	0	0	0	0	0	0	0	1
46.1867	-123.883	0	0	0	0	0	0	0	3	0	0	0	0	0	0	0	0	3
46.1869	-123.884	0	0	0	0	0	0	0	3	0	0	0	0	0	0	0	0	3
46.187	-123.884	0	0	0	0	0	0	0	3	0	0	0	0	0	0	0	0	3
46.1984	6.1423	0	2	0	0	0	0	0	0	0	0	0	0	0	0	0	0	2
46.2	-123.94	0	0	0	0	0	0	0	28	0	0	0	0	0	0	0	0	28
46.2022	-123.941	0	0	0	0	0	0	0	5	0	0	0	0	0	0	0	0	5
46.2024	-123.941	0	0	0	0	0	0	0	8	0	0	0	0	0	0	0	0	8
46.2103	-123.752	0	0	0	0	0	0	0	3	0	0	0	0	0	0	0	0	3
46.2105	-123.752	0	0	0	0	0	0	0	4	0	0	0	0	0	0	0	0	4
46.2311	-123.882	0	0	0	0	0	0	0	8	0	0	0	0	0	0	0	0	8
46.2314	-123.883	0	0	0	0	0	0	0	8	0	0	0	0	0	0	0	0	8
46.2319	-123.881	0	0	0	0	0	0	0	8	0	0	0	0	0	0	0	0	8
46.2322	-123.882	0	0	0	0	0	0	0	5	0	0	0	0	0	0	0	0	5
46.2327	-123.917	0	0	0	0	0	0	0	9	0	0	0	0	0	0	0	0	9
46.2328	-123.878	0	0	0	0	0	0	0	5	0	0	0	0	0	0	0	0	5
46.234	-123.913	0	0	0	0	0	0	0	8	0	0	0	0	0	0	0	0	8
46.2342	-123.917	0	0	0	0	0	0	0	2	0	0	0	0	0	0	0	0	2
46.2637	-123.465	0	0	0	0	0	0	0	3	0	0	0	0	0	0	0	0	3
46.2638	-123.465	0	0	0	0	0	0	0	2	0	0	0	0	0	0	0	0	2
46.2763	-124.005	0	0	0	0	0	0	0	5	0	0	0	0	0	0	0	0	5
46.2861	-123.732	0	0	0	0	0	0	0	4	0	0	0	0	0	0	0	0	4
46.2871	-123.942	0	0	0	0	0	0	0	5	0	0	0	0	0	0	0	0	5
46.431	-48.48	0	0	0	0	0	0	0	20	0	0	0	0	0	0	0	0	20
46.61	152.052	0	0	0	0	0	0	0	1	0	0	0	0	0	0	0	0	1
46.707	-48.785	0	0	0	0	0	0	0	21	0	0	0	0	0	0	0	0	21
46.8038	-109.736	0	0	0	0	0	0	4	0	0	0	0	0	0	0	0	0	4
46.8846	8.26996	0	0	0	0	0	0	0	0	0	0	0	0	0	0	0	2	2
47	-48.471	0	0	0	0	0	0	0	17	0	0	0	0	0	0	0	0	17
47	-48.288	0	0	0	0	0	0	0	16	0	0	0	0	0	0	0	0	16
47.5233	125.008	0	0	0	0	0	0	0	1	0	0	0	0	0	0	0	1	2
47.6519	-122.311	0	0	0	0	0	0	0	0	0	0	0	0	0	0	0	5	5
47.6525	-122.305	0	9	0	0	0	0	0	0	0	0	0	0	0	0	0	0	9
47.7535	-127.764	0	0	0	0	0	0	0	3	0	0	0	0	0	0	0	0	3
47.8507	-122.338	0	0	0	0	0	0	0	1	0	0	0	0	0	0	0	0	1
47.9575	-122.529	0	0	0	0	0	0	0	1	0	0	0	0	0	0	0	0	1
48.2	16.37	3	0	0	0	0	0	0	0	0	0	0	0	0	0	0	0	3
48.3	16.2	0	4	0	0	0	0	0	0	0	0	0	0	0	0	0	0	4
48.6	-123.5	0	0	0	0	0	0	0	29	0	0	0	0	0	0	0	4	33
49.25	-123.1	0	2	0	0	0	0	0	0	0	0	0	0	0	0	0	0	2
49.5	6.2	0	0	0	0	0	0	41	0	0	0	0	0	0	0	0	0	41
49.5083	5.94374	0	7	0	0	0	0	0	0	0	0	0	0	0	0	0	0	7
49.9543	-116.516	0	0	0	0	0	2	0	0	0	0	0	0	40	0	0	0	42
50.677	-3.24	0	0	0	0	0	0	0	4	0	0	0	0	0	0	0	0	4
51.1699	-116.158	0	1	0	0	0	0	0	0	0	0	0	0	0	0	0	0	1
51.5	-0.12	0	0	0	0	0	0	250	0	0	0	0	0	0	0	0	0	250
51.64	-9.71	0	0	0	0	0	0	0	1	0	0	0	0	0	0	0	0	1
52.0385	8.4956	0	6	0	0	0	0	0	0	0	0	0	0	0	0	0	0	6
53.991	162.388	0	0	0	0	0	0	0	1	0	0	0	0	0	0	0	0	1
54.1742	7.9	0	0	0	0	0	0	0	6	0	0	0	0	0	0	0	0	6
54.1841	7.9	0	0	0	0	0	0	0	9	0	0	0	0	0	0	0	0	9
54.1842	7.9	0	0	0	0	0	0	0	4	0	0	0	0	0	0	0	0	4
54.1883	7.9	0	0	0	0	0	1	0	28	0	0	0	0	0	0	0	0	29
54.2821	11.568	0	0	0	0	0	3	0	0	0	0	0	0	0	0	0	0	3
54.5381	10.0478	0	0	0	0	0	4	0	0	0	0	0	0	0	0	0	0	4
54.6979	12.7047	0	0	0	0	0	3	0	0	0	0	0	0	0	0	0	0	3
55.0048	10.1082	0	0	0	0	0	0	0	1	0	0	0	0	0	0	0	0	1
55.18	7.9	0	0	0	0	0	2	0	0	0	0	0	0	0	0	0	0	2
55.4682	15.4772	0	0	0	0	0	0	0	3	0	0	0	0	0	0	0	0	3
55.5659	16.3665	0	0	0	0	0	3	0	0	0	0	0	0	0	0	0	0	3
55.6085	12.4505	0	0	0	0	0	0	0	0	0	0	6	0	0	0	0	0	6
55.6405	12.5058	0	0	0	0	0	0	0	0	0	0	25	0	0	0	0	0	25
55.6761	12.5683	1	0	0	0	0	0	1779	0	0	0	0	0	0	0	0	0	1780
55.68	12.57	0	0	0	0	0	0	24	0	0	0	0	0	0	0	0	0	24
55.695	12.615	0	0	0	0	0	0	0	0	0	0	24	0	0	0	0	0	24
55.7042	12.4542	0	0	0	0	0	0	0	0	0	0	0	0	0	0	6	0	6
55.8614	-3.20649	246	0	0	0	0	0	0	0	0	0	0	0	0	0	0	0	246
56.2639	9.5018	0	0	0	0	0	0	0	0	0	0	0	0	0	0	0	7	7
56.4697	10.0373	0	6	0	0	0	0	0	0	0	0	0	0	0	0	0	0	6
56.51	35.55	0	0	0	0	0	0	7	0	0	0	0	0	0	0	0	0	7
56.6202	11.6707	0	0	0	0	0	0	0	3	0	0	0	0	0	0	0	0	3
56.7527	16.6882	0	3	0	0	0	0	0	0	0	0	0	0	0	0	0	0	3
56.7577	-86.4196	0	0	0	0	0	0	0	0	0	1	0	0	0	0	0	0	1
56.867	11.4339	0	0	0	0	0	3	0	0	0	0	0	0	0	0	0	0	3
57.1162	17.6642	0	0	0	0	0	3	0	0	0	0	0	0	0	0	0	0	3
57.3057	20.0766	0	0	0	0	0	3	0	0	0	0	0	0	0	0	0	0	3
57.3222	20.0506	0	0	0	0	0	8	0	0	0	0	0	0	0	0	0	0	8
57.3228	20.0606	0	0	0	0	0	2	0	0	0	0	0	0	0	0	0	0	2
58.1323	10	0	0	0	0	0	3	0	0	0	0	0	0	0	0	0	0	3
58.5849	18.2327	0	0	0	0	0	3	0	0	0	0	0	0	0	0	0	0	3
58.6223	18.2542	0	0	0	0	0	0	0	3	0	0	0	0	0	0	0	0	3
58.7781	-111.339	0	0	0	0	0	38	0	0	0	0	0	0	0	0	0	0	38
59.9115	10.7579	0	0	0	0	0	3	0	0	0	0	0	0	0	0	0	0	3
60.9	26.64	0	0	0	0	0	1	0	0	0	0	0	0	0	0	0	0	1
61.4196	16.3696	0	3	0	0	0	0	0	0	0	0	0	0	0	0	0	0	3
61.7829	19.2952	0	0	0	0	0	3	0	0	0	0	0	0	0	0	0	0	3
63.433	10.383	0	0	0	0	0	0	0	5	0	0	0	0	0	0	0	0	5
65.446	23.2973	0	0	0	0	0	3	0	0	0	0	0	0	0	0	0	0	3
71.9966	-162.496	0	0	0	0	0	0	0	1	0	0	0	0	0	0	0	0	1
72.7978	-159.624	0	0	0	0	0	0	0	4	0	0	0	0	0	0	0	0	4
72.7999	-159.616	0	0	0	0	0	0	0	2	0	0	0	0	0	0	0	0	2
72.9989	-158.845	0	0	0	0	0	0	0	5	0	0	0	0	0	0	0	0	5
75.235	-150.069	0	0	0	0	0	0	0	1	0	0	0	0	0	0	0	0	1
76.5011	-149.509	0	0	0	0	0	0	0	1	0	0	0	0	0	0	0	0	1
76.5357	-173.095	0	0	0	0	0	0	0	2	0	0	0	0	0	0	0	0	2
77.0066	-148.837	0	0	0	0	0	0	0	3	0	0	0	0	0	0	0	0	3
77.4476	-147.871	0	0	0	0	0	0	0	1	0	0	0	0	0	0	0	0	1
78.1739	-147.833	0	0	0	0	0	0	0	1	0	0	0	0	0	0	0	0	1
82.5038	-149.791	0	0	0	0	0	0	0	9	0	0	0	0	0	0	0	0	9
83.7143	-174.211	0	0	0	0	0	0	0	11	0	0	0	0	0	0	0	0	11
83.7549	-174.817	0	0	0	0	0	0	0	6	0	0	0	0	0	0	0	0	6
85	-150	0	0	0	0	0	0	0	4	0	0	0	0	0	0	0	0	4
85.1603	-149.972	0	0	0	0	0	0	0	10	0	0	0	0	0	0	0	0	10
85.723	-150.609	0	0	0	0	0	0	0	5	0	0	0	0	0	0	0	0	5
87.5301	-180	0	0	0	0	0	0	0	9	0	0	0	0	0	0	0	0	9
87.5856	-178.927	0	0	0	0	0	0	0	19	0	0	0	0	0	0	0	0	19
87.772	-148.894	0	0	0	0	0	0	0	7	0	0	0	0	0	0	0	0	7
88.4072	-176.761	0	0	0	0	0	0	0	6	0	0	0	0	0	0	0	0	6
89.9903	-89.2525	0	0	0	0	0	0	0	7	0	0	0	0	0	0	0	0	7

## Sheet: Supplementary Data 7
Supplementary Data 7. Source data for Fig 2a
Frequency	Iterms
953	Human gut
251	Wastewater
78	Bioreactor
40	Marine
30	Freshwater
30	Human skin
9	Sediment
6	Food
5	Human oral
4	Compost
4	Soil
2	Insect gut
2	Mixed culture
1	Fermentation
342	USA
133	Denmark
132	China
31	Spain
18	Singapore
13	Ocean
6	Austria
6	Japan
5	Peru
3	Australia
3	Canada
2	Argentina
2	India
1	Puerto Rico
1	South Africa
717	Location unknown
7	2005
5	2006
39	2008
1	2009
8	2010
33	2011
60	2012
84	2013
128	2014
154	2015
284	2016
5	2017
607	Year unknown
360	Klebsiella
322	Escherichia
81	Pseudomonas
50	Leclercia
49	Enterobacter
45	Acinetobacter
40	Salmonella
34	Aeromonas
20	Citrobacter
13	Corynebacterium
9	Shigella
7	Haemophilus
3	Alcaligenes
3	Raoultella
2	Achromobacter
1	Acidovorax
1	Atlantibacter
1	Bacteroides
1	Cronobacter
1	Diaphorobacter
1	Geobacter
1	Morganella
1	Rhodocyclaceae
1	Serratia
1	Thauera
367	Genus unknown
630	Plasmid
294	Chromosome
491	Carrier unknown
45	IS detected
1370	IS undetected
218	Integron detected
1197	Integron undetected

## Sheet: Supplementary Data 8
Supplementary Data 8. Source data for Fig 3a
	R2
Host genera	0.952428
Biomes	0.930004
Collection years	0.371684
Anthropogenic factors	0.333684
Collection countries	0.212507

## Sheet: Supplementary Data 9
Supplementary Data 9. Source data for Fig 4a
Biome	Prevalence	gene
Bioreactor	0.46	Mcr
Bioreactor	2.53	CR
Bioreactor	10.6	BL and ESBL
Compost	0	Mcr
Compost	2.63	BL and ESBL
Compost	7.89	CR
Fermentation	0	CR
Fermentation	0	BL and ESBL
Fermentation	3.13	Mcr
Food	0.82	CR
Food	1.64	Mcr
Food	1.64	BL and ESBL
Freshwater	0.55	Mcr
Freshwater	3.85	CR
Freshwater	4.4	BL and ESBL
Human gut	0.14	CR
Human gut	0.28	Mcr
Human gut	4.68	BL and ESBL
Human oral	0	Mcr
Human oral	0	CR
Human oral	0.69	BL and ESBL
Human skin	0.09	Mcr
Human skin	0.37	CR
Human skin	1.48	BL and ESBL
Insect gut	0	Mcr
Insect gut	0	CR
Insect gut	18.18	BL and ESBL
Marine	0	Mcr
Marine	0.07	CR
Marine	2.54	BL and ESBL
Mixed culture	0	Mcr
Mixed culture	0	CR
Mixed culture	8.33	BL and ESBL
Sediment	0	Mcr
Sediment	1.12	CR
Sediment	8.99	BL and ESBL
Soil	0	Mcr
Soil	0	CR
Soil	2.29	BL and ESBL
Total	0.284297	Mcr
Total	0.473828	CR
Total	4.15296	BL and ESBL
Wastewater	2.19	Mcr
Wastewater	8.17	CR
Wastewater	13.75	BL and ESBL

## Sheet: Supplementary Data 10
Supplementary Data 10. Source data for Fig 4b
Mcr	CR	ESBL
0.48278	0.572527	0.452464
